# Supplementary material for: Comparison of the Rat and Human Dorsal Root Ganglion Proteome
Source: Sci Rep. 2018 Sep 7;8:13469. doi: 10.1038/s41598-018-31189-9 (PMC6128859; doi:10.1038/s41598-018-31189-9)
Supplement: Supplementary file 2 — Supplementary Table 1 [file 41598_2018_31189_MOESM2_ESM.xlsx]

## Sheet: formated list
Ranked Protein Abundance: Human
Protein names	Gene names	Ranked Protein Abundance
Hemoglobin subunit alpha	HBA1	1
Hemoglobin subunit beta;LVV-hemorphin-7;Spinorphin	HBB	2
Thymosin beta-4;Hematopoietic system regulatory peptide	TMSB4X	3
Vimentin	VIM	4
Actin, cytoplasmic 2;Actin, cytoplasmic 2, N-terminally processed	ACTG1	5
Hemoglobin subunit gamma-1	HBG1	6
Serum albumin	ALB	7
Galectin-1	LGALS1	8
Tubulin alpha-1A chain;Tubulin alpha-3C/D chain;Tubulin alpha-3E chain	TUBA1A;TUBA3C;TUBA3E	9
Histone H2A type 2-C;Histone H2A type 2-A	HIST2H2AC;HIST2H2AA3	10
Protein S100-B	S100B	11
Hemoglobin subunit delta	HBD	12
Tubulin beta-4B chain	TUBB4B	13
Glyceraldehyde-3-phosphate dehydrogenase	GAPDH	14
Myelin protein P0	MPZ	15
Histone H4	HIST1H4A	16
Carbonic anhydrase 1	CA1	17
Ubiquitin carboxyl-terminal hydrolase;Ubiquitin carboxyl-terminal hydrolase isozyme L1	UCHL1	18
Myelin basic protein	MBP	19
Annexin A2;Annexin;Putative annexin A2-like protein	ANXA2;ANXA2P2	20
Neurofilament medium polypeptide	NEFM	21
Myelin P2 protein	PMP2	22
Alpha-1-antitrypsin;Short peptide from AAT	SERPINA1	23
Protein S100-A10	S100A10	24
Histone H2B type 3-B;Histone H2B type 2-E;Histone H2B type 1-B;Histone H2B type 1-O;Histone H2B type 1-J;Histone H2B type 1-A	HIST3H2BB;HIST2H2BE;HIST1H2BB;HIST1H2BO;HIST1H2BJ;HIST1H2BA	25
	IGKV3-11	26
Ig gamma-1 chain C region	IGHG1	27
Phosphatidylethanolamine-binding protein 1;Hippocampal cholinergic neurostimulating peptide	PEBP1	28
Thymosin beta-10	TMSB10	29
60S acidic ribosomal protein P2	RPLP2	30
Elongation factor 1-alpha 1;Putative elongation factor 1-alpha-like 3;Elongation factor 1-alpha	EEF1A1;EEF1A1P5	31
Decorin	DCN	32
Peroxiredoxin-1	PRDX1	33
Fatty acid-binding protein, brain	FABP7	34
Histone H1.2	HIST1H1C	35
ATP synthase subunit beta, mitochondrial;ATP synthase subunit beta	ATP5B	36
Neurofilament light polypeptide	NEFL	37
Cofilin-1	CFL1	38
Lumican	LUM	39
Calmodulin	CALM2;CALM1;CALM3	40
Actin, alpha cardiac muscle 1	ACTC1	41
Peripherin	PRPH	42
Peptidyl-prolyl cis-trans isomerase A;Peptidyl-prolyl cis-trans isomerase A, N-terminally processed;Peptidyl-prolyl cis-trans isomerase	PPIA	43
Mimecan	OGN	44
Profilin-1	PFN1	45
Rho GDP-dissociation inhibitor 1	ARHGDIA	46
Ubiquitin-40S ribosomal protein S27a;Ubiquitin;40S ribosomal protein S27a;Ubiquitin-60S ribosomal protein L40;Ubiquitin;60S ribosomal protein L40;Polyubiquitin-B;Ubiquitin;Polyubiquitin-C;Ubiquitin	RPS27A;UBB;UBC;UBA52	47
Protein S100-A1;Protein S100	S100A1	48
Gamma-synuclein	SNCG	49
Heat shock protein HSP 90-alpha	HSP90AA1	50
Acyl-CoA-binding protein	DBI	51
Alpha-crystallin B chain	CRYAB	52
Alpha-enolase	ENO1	53
60S acidic ribosomal protein P1	RPLP1	54
Protein deglycase DJ-1	PARK7	55
Biglycan	BGN	56
Peroxiredoxin-2	PRDX2	57
Large proline-rich protein BAG6	BAT3;BAG6	58
Neurofilament heavy polypeptide	NEFH	59
14-3-3 protein epsilon	YWHAE	60
Dihydropyrimidinase-related protein 2	DPYSL2	61
Cathepsin D;Cathepsin D light chain;Cathepsin D heavy chain	CTSD	62
Tubulin beta-2A chain	TUBB2A	63
Prelamin-A/C;Lamin-A/C	LMNA	64
14-3-3 protein zeta/delta	YWHAZ	65
Glutathione S-transferase P	GSTP1	66
Fructose-bisphosphate aldolase C;Fructose-bisphosphate aldolase	ALDOC	67
Heat shock cognate 71 kDa protein	HSPA8	68
Calreticulin	CALR	69
Annexin A5;Annexin	ANXA5	70
Histone H2A.V;Histone H2A.Z;Histone H2A	H2AFV;H2AFZ	71
Gelsolin	GSN	72
Hemopexin	HPX	73
Alpha-1-antichymotrypsin;Alpha-1-antichymotrypsin His-Pro-less	SERPINA3	74
Protein NDRG1	NDRG1	75
Fructose-bisphosphate aldolase A;Fructose-bisphosphate aldolase	ALDOA	76
Cystatin-B	CSTB	77
Pyruvate kinase	PKM	78
Gamma-enolase;Enolase	ENO2	79
Creatine kinase B-type	CKB	80
Transketolase	TKT	81
Peroxiredoxin-6	PRDX6	82
ATP synthase subunit alpha, mitochondrial	ATP5A1	83
Adipogenesis regulatory factor	ADIRF	84
Thioredoxin	TXN	85
Alpha-1-acid glycoprotein 1	ORM1	86
Triosephosphate isomerase	TPI1	87
Fibrinogen beta chain;Fibrinopeptide B;Fibrinogen beta chain	FGB	88
Peptidyl-prolyl cis-trans isomerase FKBP1A;Peptidyl-prolyl cis-trans isomerase	FKBP1A	89
Myosin light polypeptide 6	MYL6	90
Heat shock protein beta-1	HSPB1	91
Protein S100-A6	S100A6	92
Periaxin	PRX	93
Malate dehydrogenase, mitochondrial;Malate dehydrogenase	MDH2	94
Heat shock 70 kDa protein 1B;Heat shock 70 kDa protein 1A	HSPA1B;HSPA1A	95
Cysteine and glycine-rich protein 1	CSRP1	96
Fibrinogen gamma chain	FGG	97
L-lactate dehydrogenase B chain;L-lactate dehydrogenase	LDHB	98
Flavin reductase (NADPH)	BLVRB	99
Eukaryotic translation initiation factor 5A-1;Eukaryotic translation initiation factor 5A;Eukaryotic translation initiation factor 5A-1-like	EIF5A;EIF5AL1	100
Carbonyl reductase [NADPH] 1	CBR1	101
Alcohol dehydrogenase 1B	ADH1B	102
Prolargin	PRELP	103
Phosphoglycerate kinase 1	PGK1	104
78 kDa glucose-regulated protein	HSPA5	105
Ig alpha-1 chain C region	IGHA1	106
Tropomyosin alpha-3 chain	TPM3	107
	TPM3;DKFZp686J1372	108
Elongation factor 1-gamma	EEF1G	109
Ig lambda-2 chain C regions;Ig lambda-3 chain C regions;Ig lambda-6 chain C region	IGLC3;IGLC2;IGLC6	110
Tubulin beta-3 chain	TUBB3	111
Cathepsin B;Cathepsin B light chain;Cathepsin B heavy chain	CTSB	112
60 kDa heat shock protein, mitochondrial	HSPD1	113
Spectrin alpha chain, non-erythrocytic 1	SPTAN1	114
Heat shock protein HSP 90-beta	HSP90AB1	115
Cancer-associated gene 1 protein	CAGE1	116
Actin, cytoplasmic 1;Actin, cytoplasmic 1, N-terminally processed	ACTB	117
Tetraspanin;CD9 antigen	CD9	118
High mobility group protein B1	HMGB1	119
Tetraspanin;CD81 antigen	CD81	120
Annexin A1;Annexin	ANXA1	121
Carbonic anhydrase 2	CA2	122
40S ribosomal protein S14	RPS14	123
14-3-3 protein gamma;14-3-3 protein gamma, N-terminally processed	YWHAG	124
von Willebrand factor A domain-containing protein 1	VWA1	125
Tubulin beta chain	TUBB	126
Aminoacylase-1	ACY1;ABHD14A-ACY1	127
Guanine nucleotide-binding protein G(I)/G(S)/G(O) subunit gamma-2;Guanine nucleotide-binding protein subunit gamma	GNG2	128
Phosphoglycerate mutase 1	PGAM1	129
Extracellular superoxide dismutase [Cu-Zn]	SOD3	130
Elongation factor 1-alpha 2	EEF1A2	131
Heterogeneous nuclear ribonucleoprotein K	HNRNPK	132
L-lactate dehydrogenase A chain	LDHA	133
Apolipoprotein A-I;Proapolipoprotein A-I;Truncated apolipoprotein A-I	APOA1	134
60S ribosomal protein L12	RPL12	135
S-phase kinase-associated protein 1	SKP1	136
Myristoylated alanine-rich C-kinase substrate	MARCKS	137
40S ribosomal protein SA	RPSA	138
Stathmin	STMN1	139
Thioredoxin-dependent peroxide reductase, mitochondrial	PRDX3	140
40S ribosomal protein S20	RPS20	141
Elongation factor 1-beta	EEF1B2	142
Heterogeneous nuclear ribonucleoproteins A2/B1	HNRNPA2B1	143
Polymerase I and transcript release factor	PTRF	144
NADH-cytochrome b5 reductase 3;NADH-cytochrome b5 reductase 3 membrane-bound form;NADH-cytochrome b5 reductase 3 soluble form	CYB5R3	145
Tropomyosin alpha-4 chain	TPM4	146
BTB/POZ domain-containing protein KCTD12	KCTD12	147
Protein NDRG2	NDRG2	148
Apolipoprotein D	APOD	149
Catalase	CAT	150
Deoxynucleoside triphosphate triphosphohydrolase SAMHD1	SAMHD1	151
Aldose reductase	AKR1B1	152
Transgelin	TAGLN	153
Protein disulfide-isomerase A3	PDIA3	154
Neuroblast differentiation-associated protein AHNAK	AHNAK	155
Transaldolase	TALDO1	156
ADP-ribosylation factor 1	ARF1	157
Tubulin beta-8 chain	TUBB8	158
Myosin regulatory light chain 12B	MYL12B	159
Ig gamma-2 chain C region	IGHG2	160
Peroxiredoxin-5, mitochondrial	PRDX5	161
Adenylyl cyclase-associated protein 1	CAP1	162
Complement C3;Complement C3 beta chain;C3-beta-c;Complement C3 alpha chain;C3a anaphylatoxin;Acylation stimulating protein;Complement C3b alpha chain;Complement C3c alpha chain fragment 1;Complement C3dg fragment;Complement C3g fragment;Complement C3d fragment;Complement C3f fragment;Complement C3c alpha chain fragment 2	C3	163
2,3-cyclic-nucleotide 3-phosphodiesterase	CNP	164
Fatty acid-binding protein, epidermal	FABP5	165
Nucleophosmin	NPM1	166
Arpin	C15orf38-AP3S2;ARPIN	167
Fibrinogen alpha chain;Fibrinopeptide A;Fibrinogen alpha chain	FGA	168
Alpha-actinin-4	ACTN4	169
Platelet-activating factor acetylhydrolase IB subunit beta	PAFAH1B2	170
Malate dehydrogenase, cytoplasmic;Malate dehydrogenase	MDH1	171
Histone H3;Histone H3.3	H3F3B;H3F3A	172
Aconitate hydratase, mitochondrial	ACO2	173
Annexin	ANXA6	174
Superoxide dismutase [Cu-Zn]	SOD1	175
Serum amyloid A-1 protein;Amyloid protein A;Serum amyloid protein A(2-104);Serum amyloid protein A(3-104);Serum amyloid protein A(2-103);Serum amyloid protein A(2-102);Serum amyloid protein A(4-101);Serum amyloid A protein	SAA1	176
Dynein light chain 1, cytoplasmic	DYNLL1	177
Protein S100-A11;Protein S100-A11, N-terminally processed	S100A11	178
14-3-3 protein theta	YWHAQ	179
F-box only protein 2	FBXO2	180
Guanine nucleotide-binding protein G(I)/G(S)/G(T) subunit beta-1	GNB1	181
Synaptic vesicle membrane protein VAT-1 homolog	VAT1	182
Epididymal secretory protein E1	NPC2	183
Endoplasmin	HSP90B1	184
Macrophage migration inhibitory factor	MIF	185
Peptidyl-prolyl cis-trans isomerase B	PPIB	186
Rab GDP dissociation inhibitor beta	GDI2	187
	C1QBP	188
3-hydroxyacyl-CoA dehydrogenase type-2	HSD17B10	189
Prothymosin alpha;Prothymosin alpha, N-terminally processed;Thymosin alpha-1	PTMA	190
Clusterin;Clusterin beta chain;Clusterin alpha chain;Clusterin	CLU	191
14-3-3 protein beta/alpha;14-3-3 protein beta/alpha, N-terminally processed	YWHAB	192
Profilin;Profilin-2	PFN2	193
Transgelin-2	TAGLN2	194
Cytochrome c	CYCS	195
A-kinase anchor protein 12	AKAP12	196
Solute carrier family 2, facilitated glucose transporter member 1	SLC2A1	197
Mitochondrial import receptor subunit TOM6 homolog	TOMM6	198
Rho GDP-dissociation inhibitor 2	ARHGDIB	199
40S ribosomal protein S17	RPS17	200
Transitional endoplasmic reticulum ATPase	VCP	201
14-3-3 protein eta	YWHAH	202
Enhancer of rudimentary homolog	ERH	203
Transcriptional activator protein Pur-alpha	PURA	204
Nidogen-2	NID2	205
40S ribosomal protein S12	RPS12	206
Spectrin beta chain, non-erythrocytic 1	SPTBN1	207
Haptoglobin;Haptoglobin alpha chain;Haptoglobin beta chain	HP	208
Basement membrane-specific heparan sulfate proteoglycan core protein;Endorepellin;LG3 peptide	HSPG2	209
Microtubule-associated protein 1B;MAP1B heavy chain;MAP1 light chain LC1	MAP1B	210
60S ribosomal protein L22	RPL22	211
Nucleoside diphosphate kinase;Nucleoside diphosphate kinase B;Putative nucleoside diphosphate kinase	NME1-NME2;NME2;NME1;NME2P1	212
60S ribosomal protein L27a	RPL27A	213
Creatine kinase U-type, mitochondrial	CKMT1A;CKMT1B	214
Dynein light chain roadblock-type 1	DYNLRB1	215
Vitamin D-binding protein	GC	216
ATP synthase subunit delta, mitochondrial	ATP5D	217
S-formylglutathione hydrolase	ESD	218
Guanine nucleotide-binding protein G(i) subunit alpha-2	GNAI2	219
N(G),N(G)-dimethylarginine dimethylaminohydrolase 2	DDAH2	220
Protein disulfide-isomerase A6	PDIA6	221
Cysteine-rich protein 2	CRIP2	222
ATP synthase-coupling factor 6, mitochondrial	ATP5J	223
Guanine nucleotide-binding protein G(I)/G(S)/G(T) subunit beta-2	GNB2	224
Cytosolic non-specific dipeptidase	CNDP2	225
Myelin proteolipid protein	PLP1	226
60S acidic ribosomal protein P0	RPLP0	227
ATP synthase subunit e, mitochondrial	ATP5I	228
Filamin-A	FLNA	229
ES1 protein homolog, mitochondrial	C21orf33	230
Band 4.1-like protein 2	EPB41L2	231
Vinculin	VCL	232
Calnexin	CANX	233
Calponin-3	CNN3	234
Histidine triad nucleotide-binding protein 1	HINT1	235
Galectin-3;Galectin	LGALS3	236
Cytochrome b-c1 complex subunit 2, mitochondrial	UQCRC2	237
Caveolin-1;Caveolin	CAV1	238
Ribonuclease inhibitor	RNH1	239
CD44 antigen	CD44	240
Dihydropyrimidinase-related protein 3	DPYSL3	241
Laminin subunit gamma-1	LAMC1	242
Prosaposin;Saposin-A;Saposin-B-Val;Saposin-B;Saposin-C;Saposin-D	PSAP	243
Nuclear transport factor 2	NUTF2	244
Inorganic pyrophosphatase	PPA1	245
Guanine nucleotide-binding protein subunit beta-2-like 1;Guanine nucleotide-binding protein subunit beta-2-like 1, N-terminally processed	GNB2L1	246
Collagen alpha-1(XIV) chain	COL14A1	247
Collagen alpha-1(VI) chain	COL6A1	248
Ras-related protein Rab-7a	RAB7A	249
Chloride intracellular channel protein 4	CLIC4	250
Retinal dehydrogenase 1	ALDH1A1	251
Alpha-2-HS-glycoprotein;Alpha-2-HS-glycoprotein chain A;Alpha-2-HS-glycoprotein chain B	AHSG	252
Transthyretin	TTR	253
Protein SET	SET	254
F-actin-capping protein subunit beta	CAPZB	255
ATP synthase subunit O, mitochondrial	ATP5O	256
60S ribosomal protein L17	RPL17;RPL17-C18orf32	257
Calpain small subunit 1	CAPNS1	258
Protein flightless-1 homolog	FLII	259
Citrate synthase;Citrate synthase, mitochondrial	CS	260
Myosin-9	MYH9	261
GTP-binding nuclear protein Ran	RAN	262
Probable ATP-dependent RNA helicase DDX17	DDX17	263
Glutamate dehydrogenase 1, mitochondrial;Glutamate dehydrogenase 2, mitochondrial	GLUD1;GLUD2	264
Stress-70 protein, mitochondrial	HSPA9	265
Glucose-6-phosphate isomerase	GPI	266
Heterogeneous nuclear ribonucleoprotein D0	HNRNPD	267
Dynein light chain Tctex-type 3	DYNLT3	268
Cytochrome b5	CYB5A	269
Collagen alpha-3(VI) chain	COL6A3	270
Rab GDP dissociation inhibitor alpha	GDI1	271
Neutral alpha-glucosidase AB	GANAB	272
Astrocytic phosphoprotein PEA-15	PEA15	273
Poly(rC)-binding protein 1	PCBP1	274
Elongation factor 2	EEF2	275
Enoyl-CoA hydratase, mitochondrial	ECHS1	276
Tax1-binding protein 3	TAX1BP3	277
Protein S100-A13	S100A13	278
Filamin-B	FLNB	279
Acetyl-CoA acetyltransferase, mitochondrial	ACAT1	280
T-complex protein 1 subunit beta	CCT2	281
Ceruloplasmin	CP	282
Inter-alpha-trypsin inhibitor heavy chain H1	ITIH1	283
Glucosidase 2 subunit beta	PRKCSH	284
Tubulin beta-4A chain	TUBB4A	285
40S ribosomal protein S21	RPS21	286
Dihydrolipoyl dehydrogenase, mitochondrial;Dihydrolipoyl dehydrogenase	DLD	287
Talin-1	TLN1	288
	EEF1D	289
Septin-7	SEPT7	290
NADH dehydrogenase [ubiquinone] 1 alpha subcomplex subunit 5	NDUFA5	291
Lactoylglutathione lyase	GLO1	292
Myotrophin	MTPN	293
Cytochrome c oxidase subunit 5B, mitochondrial	COX5B	294
Collagen alpha-2(VI) chain	COL6A2	295
Plectin	PLEC	296
N(G),N(G)-dimethylarginine dimethylaminohydrolase 1	DDAH1	297
Actin-related protein 3	ACTR3	298
Clathrin heavy chain;Clathrin heavy chain 1	CLTC	299
Voltage-dependent anion-selective channel protein 1	VDAC1	300
Septin-2	SEPT2	301
Alcohol dehydrogenase class-3	ADH5	302
Trifunctional enzyme subunit alpha, mitochondrial;Long-chain enoyl-CoA hydratase;Long chain 3-hydroxyacyl-CoA dehydrogenase	HADHA	303
Protein S100-A4	S100A4	304
Transforming growth factor-beta-induced protein ig-h3	TGFBI	305
Apolipoprotein A-II;Proapolipoprotein A-II;Truncated apolipoprotein A-II	APOA2	306
60S ribosomal protein L9	RPL9	307
Chloride intracellular channel protein 1	CLIC1	308
Cytochrome c oxidase subunit 6B1	COX6B1	309
Phenylalanine--tRNA ligase alpha subunit	FARSA	310
Succinate dehydrogenase [ubiquinone] flavoprotein subunit, mitochondrial	SDHA	311
ADP-ribosylation factor-like protein 8B	ARL8B	312
Ig gamma-3 chain C region	IGHG3	313
Somatomedin-B and thrombospondin type-1 domain-containing protein	SBSPON	314
40S ribosomal protein S15a	RPS15A	315
Reticulon-4	RTN4	316
40S ribosomal protein S3	RPS3	317
Vitronectin;Vitronectin V65 subunit;Vitronectin V10 subunit;Somatomedin-B	VTN	318
Neural cell adhesion molecule 1	NCAM1	319
Up-regulated during skeletal muscle growth protein 5	USMG5	320
40S ribosomal protein S6	RPS6	321
Laminin subunit beta-1	LAMB1	322
Aldehyde dehydrogenase, mitochondrial	ALDH2	323
Sodium/potassium-transporting ATPase subunit alpha-1	ATP1A1	324
Dynactin subunit 2	DCTN2	325
60S ribosomal protein L8	RPL8	326
	HSPE1-MOB4	327
Prohibitin	PHB	328
Vesicle-associated membrane protein 2	VAMP2	329
Eukaryotic translation initiation factor 6	EIF6	330
Barrier-to-autointegration factor;Barrier-to-autointegration factor, N-terminally processed	BANF1	331
Heterogeneous nuclear ribonucleoprotein H;Heterogeneous nuclear ribonucleoprotein H, N-terminally processed	HNRNPH1	332
WD repeat-containing protein 1	WDR1	333
Alpha-synuclein	SNCA	334
60S ribosomal protein L7a	RPL7A	335
Alpha-adducin	ADD1	336
Proteasome activator complex subunit 1	PSME1	337
60S ribosomal protein L23	RPL23	338
Cytochrome b-c1 complex subunit 1, mitochondrial	UQCRC1	339
Cytochrome c oxidase subunit 7A2, mitochondrial	COX7A2	340
Glutathione peroxidase;Glutathione peroxidase 1	GPX1	341
60S ribosomal protein L38	RPL38	342
Tubulin polymerization-promoting protein family member 3	TPPP3	343
Protein disulfide-isomerase	P4HB	344
Thioredoxin-like protein 1	TXNL1	345
T-complex protein 1 subunit gamma	CCT3	346
Band 3 anion transport protein	SLC4A1	347
Transforming protein RhoA	RHOA	348
60S ribosomal protein L23a	RPL23A	349
Hsc70-interacting protein;Putative protein FAM10A4;Putative protein FAM10A5	ST13;ST13P4;ST13P5	350
Elongation factor Tu, mitochondrial	TUFM	351
Protein CutA	CUTA	352
Secernin-1	SCRN1	353
Nidogen-1	NID1	354
Proteasome subunit alpha type-5	PSMA5	355
PRA1 family protein 3	ARL6IP5	356
Plasma protease C1 inhibitor	SERPING1	357
Aspartate aminotransferase, mitochondrial	GOT2	358
Ragulator complex protein LAMTOR5	LAMTOR5	359
Moesin	MSN	360
Serotransferrin	TF	361
14 kDa phosphohistidine phosphatase	PHPT1	362
60S ribosomal protein L10a	RPL10A	363
Heterogeneous nuclear ribonucleoprotein L	HNRNPL	364
Voltage-dependent anion-selective channel protein 2	VDAC2	365
Cell adhesion molecule 4	CADM4	366
Actin-related protein 2	ACTR2	367
Trifunctional enzyme subunit beta, mitochondrial;3-ketoacyl-CoA thiolase	HADHB	368
Electron transfer flavoprotein subunit alpha, mitochondrial	ETFA	369
60S ribosomal protein L7	RPL7	370
Actin-related protein 2/3 complex subunit 1B	ARPC1B	371
T-complex protein 1 subunit epsilon	CCT5	372
Glutathione peroxidase;Glutathione peroxidase 3	GPX3	373
Acetyl-CoA acetyltransferase, cytosolic	ACAT2	374
Ubiquitin-like modifier-activating enzyme 1	UBA1	375
60S ribosomal protein L30	RPL30	376
Macrophage-capping protein	CAPG	377
Calumenin	CALU	378
F-actin-capping protein subunit alpha-2	CAPZA2	379
3-ketoacyl-CoA thiolase, mitochondrial	ACAA2	380
Small VCP/p97-interacting protein	SVIP	381
ATP synthase subunit d, mitochondrial	ATP5H	382
Brain acid soluble protein 1	BASP1	383
6-phosphogluconate dehydrogenase, decarboxylating	PGD	384
Calcium-regulated heat stable protein 1	CARHSP1	385
Adenosylhomocysteinase	AHCY	386
Glutathione S-transferase kappa 1	GSTK1	387
Glyoxylate reductase/hydroxypyruvate reductase	GRHPR	388
T-complex protein 1 subunit alpha	TCP1	389
HLA class II histocompatibility antigen, DR alpha chain	HLA-DRA	390
Eukaryotic initiation factor 4A-I	EIF4A1	391
Succinyl-CoA ligase [ADP/GDP-forming] subunit alpha, mitochondrial	SUCLG1	392
Hydroxyacyl-coenzyme A dehydrogenase, mitochondrial	HADH	393
Very long-chain specific acyl-CoA dehydrogenase, mitochondrial	ACADVL	394
Choline-phosphate cytidylyltransferase A	PCYT1A	395
Septin-11	SEPT11	396
Tubulin alpha-1C chain	TUBA1C	397
EH domain-containing protein 2	EHD2	398
Small nuclear ribonucleoprotein Sm D1	SNRPD1	399
Protein-L-isoaspartate O-methyltransferase;Protein-L-isoaspartate(D-aspartate) O-methyltransferase	PCMT1	400
Fibronectin;Anastellin;Ugl-Y1;Ugl-Y2;Ugl-Y3	FN1	401
F-actin-capping protein subunit alpha-1	CAPZA1	402
D-3-phosphoglycerate dehydrogenase	PHGDH	403
Heat shock 70 kDa protein 12A	HSPA12A	404
Electron transfer flavoprotein subunit beta	ETFB	405
Caldesmon	CALD1	406
Coactosin-like protein	COTL1	407
Advillin	AVIL	408
Heterogeneous nuclear ribonucleoprotein A1;Heterogeneous nuclear ribonucleoprotein A1, N-terminally processed;Heterogeneous nuclear ribonucleoprotein A1-like 2	HNRNPA1;HNRNPA1L2	409
Ig kappa chain V-III region SIE;Ig kappa chain V-III region GOL;Ig kappa chain V-III region Ti	Ig kappa chain V-III region SIE	410
Ig kappa chain V-I region WAT;Ig kappa chain V-I region WEA;Ig kappa chain V-I region Scw;Ig kappa chain V-I region Roy;Ig kappa chain V-I region Rei;Ig kappa chain V-I region Hau;Ig kappa chain V-I region Gal;Ig kappa chain V-I region AU;Ig kappa chain V-I region AG	IGKV1D-33	411
Plastin-2	LCP1	412
SH3 domain-binding glutamic acid-rich-like protein	SH3BGRL	413
40S ribosomal protein S19	RPS19	414
Histone H1.5	HIST1H1B	415
Glycine amidinotransferase, mitochondrial	GATM	416
Serum amyloid P-component;Serum amyloid P-component(1-203)	APCS	417
Ubiquitin-conjugating enzyme E2 D2;Ubiquitin-conjugating enzyme E2 D3	UBE2D2;UBE2D3	418
HLA class I histocompatibility antigen, A-24 alpha chain	HLA-A	419
Ras suppressor protein 1	RSU1	420
40S ribosomal protein S27	RPS27	421
T-complex protein 1 subunit zeta	CCT6A	422
	TPM2	423
Methylmalonate-semialdehyde dehydrogenase [acylating], mitochondrial	ALDH6A1	424
Cell cycle exit and neuronal differentiation protein 1	CEND1	425
6-phosphogluconolactonase	PGLS	426
UV excision repair protein RAD23 homolog B	RAD23B	427
Angiotensinogen;Angiotensin-1;Angiotensin-2;Angiotensin-3;Angiotensin-4;Angiotensin 1-9;Angiotensin 1-7;Angiotensin 1-5;Angiotensin 1-4	AGT	428
40S ribosomal protein S7	RPS7	429
Ubiquitin-conjugating enzyme E2 L3	UBE2L3;hCG_1789329	430
60S ribosomal protein L21	RPL21	431
T-complex protein 1 subunit theta	CCT8	432
Fibulin-5	FBLN5	433
Myoglobin	MB	434
Beta-2-microglobulin;Beta-2-microglobulin form pI 5.3	B2M	435
Phenylalanine--tRNA ligase beta subunit	FARSB	436
Tumor necrosis factor receptor superfamily member 16	NGFR	437
Membrane-associated progesterone receptor component 1	PGRMC1	438
Interferon-induced GTP-binding protein Mx1;Interferon-induced GTP-binding protein Mx1, N-terminally processed	MX1	439
Ras-related protein Rap-1b;Ras-related protein Rap-1b-like protein	RAP1B	440
Pyruvate dehydrogenase E1 component subunit beta, mitochondrial	PDHB	441
Polypyrimidine tract-binding protein 1	PTBP1	442
D-dopachrome decarboxylase;D-dopachrome decarboxylase-like protein	DDT;DDTL	443
Glycophorin-A	GPErik;GYPA	444
Glutaredoxin-1	GLRX	445
RNA-binding protein 3	RBM3	446
	ABCA8	447
Vesicle-associated membrane protein-associated protein B/C	VAPB	448
Protein PTHB1	BBS9	449
40S ribosomal protein S27;40S ribosomal protein S27-like	RPS27L	450
Prothrombin;Activation peptide fragment 1;Activation peptide fragment 2;Thrombin light chain;Thrombin heavy chain	F2	451
Ras-related protein Rab-2A	RAB2A	452
Cytochrome c oxidase copper chaperone	COX17	453
Cell division control protein 42 homolog	CDC42	454
C-reactive protein;C-reactive protein(1-205)	CRP	455
Heterogeneous nuclear ribonucleoproteins C1/C2	HNRNPC	456
Heat shock protein beta-6	HSPB6	457
	IGHV3-72	458
Complement factor B;Complement factor B Ba fragment;Complement factor B Bb fragment	CFB	459
Alpha-aminoadipic semialdehyde dehydrogenase	ALDH7A1	460
Gamma-adducin	ADD3	461
Laminin subunit beta-2	LAMB2	462
Dihydropteridine reductase	QDPR	463
Fatty acid synthase;[Acyl-carrier-protein] S-acetyltransferase;[Acyl-carrier-protein] S-malonyltransferase;3-oxoacyl-[acyl-carrier-protein] synthase;3-oxoacyl-[acyl-carrier-protein] reductase;3-hydroxyacyl-[acyl-carrier-protein] dehydratase;Enoyl-[acyl-carrier-protein] reductase;Oleoyl-[acyl-carrier-protein] hydrolase	FASN	464
Sodium/potassium-transporting ATPase subunit beta-1	ATP1B1	465
Cytochrome c oxidase subunit 5A, mitochondrial	COX5A	466
Nucleolin	NCL	467
60S ribosomal protein L11	RPL11	468
Glutathione S-transferase omega-1	GSTO1	469
Ubiquitin carboxyl-terminal hydrolase 5	USP5	470
Tryptophan--tRNA ligase, cytoplasmic;T1-TrpRS;T2-TrpRS	WARS	471
Alcohol dehydrogenase [NADP(+)]	AKR1A1	472
Erythrocyte band 7 integral membrane protein	STOM	473
Collagen alpha-1(XXVIII) chain	COL28A1	474
MARCKS-related protein	MARCKSL1	475
Lipoma-preferred partner	LPP	476
Ras-related protein Rab-14	RAB14	477
Cytoplasmic dynein 1 intermediate chain 2	DYNC1I2	478
Ribosomal protein L19;60S ribosomal protein L19	RPL19	479
DNA-(apurinic or apyrimidinic site) lyase;DNA-(apurinic or apyrimidinic site) lyase, mitochondrial	APEX1	480
Cell adhesion molecule 3	CADM3	481
Delta-aminolevulinic acid dehydratase	ALAD	482
Serine/threonine-protein phosphatase 2A 65 kDa regulatory subunit A alpha isoform	PPP2R1A	483
Eukaryotic translation initiation factor 1b	EIF1B	484
Ubiquitin-conjugating enzyme E2 N	UBE2N	485
Glycogen phosphorylase, brain form	PYGB	486
Interleukin enhancer-binding factor 2	ILF2	487
Tumor protein D54	TPD52L2	488
ATP synthase subunit gamma, mitochondrial	ATP5C1	489
Endoplasmic reticulum resident protein 29	ERP29	490
Ras-related C3 botulinum toxin substrate 1;Ras-related C3 botulinum toxin substrate 3	RAC1;RAC3	491
Integrin alpha-6;Integrin alpha-6 heavy chain;Integrin alpha-6 light chain;Processed integrin alpha-6	ITGA6	492
Glutamine synthetase	GLUL	493
Reticulon-1;Reticulon	RTN1	494
Laminin subunit alpha-4	LAMA4	495
T-complex protein 1 subunit delta	CCT4	496
Major vault protein	MVP	497
Hepatoma-derived growth factor	HDGF	498
Destrin	DSTN	499
Agrin;Agrin N-terminal 110 kDa subunit;Agrin C-terminal 110 kDa subunit;Agrin C-terminal 90 kDa fragment;Agrin C-terminal 22 kDa fragment	AGRN	500
Integrin beta-4	ITGB4	501
Complement C4-B;Complement C4 beta chain;Complement C4-B alpha chain;C4a anaphylatoxin;C4b-B;C4d-B;Complement C4 gamma chain	C4B	502
Alpha-2-macroglobulin	A2M	503
Vesicle-associated membrane protein-associated protein A	VAPA	504
U6 snRNA-associated Sm-like protein LSm3	LSM3	505
Activated RNA polymerase II transcriptional coactivator p15	SUB1	506
X-ray repair cross-complementing protein 5	XRCC5	507
Ran-specific GTPase-activating protein	RANBP1	508
Cytochrome b-c1 complex subunit Rieske, mitochondrial;Cytochrome b-c1 complex subunit 11;Putative cytochrome b-c1 complex subunit Rieske-like protein 1	UQCRFS1;UQCRFS1P1	509
Cell surface glycoprotein MUC18	MCAM	510
NADH-cytochrome b5 reductase 1	CYB5R1	511
Heterogeneous nuclear ribonucleoprotein U	HNRNPU	512
Splicing factor, proline- and glutamine-rich	SFPQ	513
10 kDa heat shock protein, mitochondrial	HSPE1	514
SUMO-conjugating enzyme UBC9	UBE2I	515
Hypoxia up-regulated protein 1	HYOU1	516
40S ribosomal protein S13	RPS13	517
Heme-binding protein 2	HEBP2	518
Serine-threonine kinase receptor-associated protein	STRAP	519
60S ribosomal protein L4	RPL4	520
Palmitoyl-protein thioesterase 1	PPT1	521
Nucleosome assembly protein 1-like 1	NAP1L1	522
Thioredoxin domain-containing protein 5	TXNDC5	523
Alpha-centractin	ACTR1A	524
40S ribosomal protein S8	RPS8	525
Nucleobindin-1	NUCB1	526
Histone H1.4	HIST1H1E	527
ATP synthase subunit f, mitochondrial	ATP5J2;ATP5J2-PTCD1	528
Ubiquitin-fold modifier 1	UFM1	529
40S ribosomal protein S9	RPS9	530
40S ribosomal protein S30	FAU	531
Histidine triad nucleotide-binding protein 2, mitochondrial	HINT2	532
60S ribosomal protein L18	RPL18	533
Plasminogen;Plasmin heavy chain A;Activation peptide;Angiostatin;Plasmin heavy chain A, short form;Plasmin light chain B	PLG	534
Proliferation-associated protein 2G4	PA2G4	535
ATP synthase subunit g, mitochondrial	ATP5L	536
cAMP-dependent protein kinase type I-alpha regulatory subunit;cAMP-dependent protein kinase type I-alpha regulatory subunit, N-terminally processed	PRKAR1A	537
Tripeptidyl-peptidase 1	TPP1	538
Spliceosome RNA helicase DDX39B	DDX39B	539
Superoxide dismutase;Superoxide dismutase [Mn], mitochondrial	SOD2	540
Transmembrane protein 205	TMEM205	541
Glutathione S-transferase Mu 2	GSTM2	542
Copper transport protein ATOX1	ATOX1	543
UMP-CMP kinase	CMPK1	544
Microtubule-associated protein RP/EB family member 1	MAPRE1	545
SH3 domain-binding glutamic acid-rich-like protein 3	SH3BGRL3	546
Prostaglandin E synthase 3	PTGES3	547
Dolichyl-diphosphooligosaccharide--protein glycosyltransferase subunit 2	RPN2	548
Cytosol aminopeptidase	LAP3	549
tRNA-splicing ligase RtcB homolog	RTCB	550
V-type proton ATPase subunit B, brain isoform	ATP6V1B2	551
Chromobox protein homolog 3	CBX3	552
Alpha-1-acid glycoprotein 2	ORM2	553
2-oxoglutarate dehydrogenase, mitochondrial	OGDH	554
3-hydroxyisobutyrate dehydrogenase, mitochondrial	HIBADH	555
Transcription elongation factor B polypeptide 1	TCEB1	556
40S ribosomal protein S5;40S ribosomal protein S5, N-terminally processed	RPS5	557
Heterogeneous nuclear ribonucleoprotein A3	HNRNPA3	558
Eukaryotic initiation factor 4A-II;Eukaryotic initiation factor 4A-II, N-terminally processed	EIF4A2	559
Phosphatidate cytidylyltransferase 2	CDS2	560
Proteasome subunit alpha type-7;Proteasome subunit alpha type-7-like	PSMA7;PSMA8	561
Cytochrome b5 type B	CYB5B	562
Thy-1 membrane glycoprotein	THY1	563
Polyadenylate-binding protein 1;Polyadenylate-binding protein;Polyadenylate-binding protein 3	PABPC1;PABPC3	564
Matrilin-2	MATN2	565
Kinectin	KTN1	566
ATP-dependent 6-phosphofructokinase, platelet type	PFKP	567
Protein SEC13 homolog	SEC13	568
Catenin alpha-1	CTNNA1	569
Prostaglandin-H2 D-isomerase	PTGDS	570
Transcription elongation factor B polypeptide 2	TCEB2	571
Apolipoprotein E	APOE	572
Peptidyl-prolyl cis-trans isomerase FKBP2	FKBP2	573
Cytochrome c oxidase subunit 2	MT-CO2	574
Protein kinase C delta-binding protein	PRKCDBP	575
Mitogen-activated protein kinase 1	MAPK1	576
Ectonucleoside triphosphate diphosphohydrolase 2	ENTPD2	577
	UQCRB	578
4-trimethylaminobutyraldehyde dehydrogenase	ALDH9A1	579
Syntenin-1	SDCBP	580
Core histone macro-H2A.1;Histone H2A	H2AFY	581
Kininogen-1;Kininogen-1 heavy chain;T-kinin;Bradykinin;Lysyl-bradykinin;Kininogen-1 light chain;Low molecular weight growth-promoting factor	KNG1	582
Reticulocalbin-1	RCN1	583
Aspartate--tRNA ligase, cytoplasmic	DARS	584
MICOS complex subunit MIC60	IMMT	585
Tumor protein D52	TPD52	586
Aminoacyl tRNA synthase complex-interacting multifunctional protein 1;Endothelial monocyte-activating polypeptide 2	AIMP1	587
Acidic leucine-rich nuclear phosphoprotein 32 family member A	ANP32A	588
Drebrin	DBN1	589
Quinone oxidoreductase	CRYZ	590
Calcyclin-binding protein	CACYBP	591
Small nuclear ribonucleoprotein Sm D3	SNRPD3	592
60S ribosomal protein L5	RPL5	593
Voltage-dependent anion-selective channel protein 3	VDAC3	594
Syntaxin-7	STX7	595
40S ribosomal protein S11	RPS11	596
Adenylate kinase isoenzyme 1	AK1	597
Actin-related protein 2/3 complex subunit 5	ARPC5	598
Tensin-1	TNS1	599
Ras GTPase-activating-like protein IQGAP1	IQGAP1	600
Heat shock factor-binding protein 1	HSBP1	601
Cytosolic acyl coenzyme A thioester hydrolase	ACOT7	602
Catechol O-methyltransferase	COMT	603
cAMP-dependent protein kinase type II-alpha regulatory subunit	PRKAR2A	604
Selenium-binding protein 1	SELENBP1	605
Scavenger receptor cysteine-rich type 1 protein M130;Soluble CD163	CD163	606
Serine/arginine-rich splicing factor 2	SRSF2	607
Apolipoprotein C-III	APOC3	608
	EPB41L3	609
Platelet-activating factor acetylhydrolase IB subunit gamma	PAFAH1B3	610
Cold-inducible RNA-binding protein	CIRBP	611
Nuclear transcription factor Y subunit beta	NFYB	612
Ras-related protein Rab-11B	RAB11B;RAB11A	613
60S ribosomal protein L13	RPL13	614
40S ribosomal protein S25	RPS25	615
Na(+)/H(+) exchange regulatory cofactor NHE-RF1	SLC9A3R1	616
Prohibitin-2	PHB2	617
Calpain-2 catalytic subunit	CAPN2	618
Poly(rC)-binding protein 3	PCBP3	619
Ubiquitin thioesterase OTUB1	OTUB1	620
ATP synthase F(0) complex subunit B1, mitochondrial	ATP5F1	621
LanC-like protein 1	LANCL1	622
ADP/ATP translocase 1	SLC25A4	623
CDGSH iron-sulfur domain-containing protein 1	CISD1	624
Cytoplasmic dynein 1 light intermediate chain 2	DYNC1LI2	625
Basal cell adhesion molecule	BCAM	626
ProSAAS;KEP;Big SAAS;Little SAAS;Big PEN-LEN;PEN;Little LEN;Big LEN	PCSK1N	627
Microtubule-associated protein	MAP4	628
Aspartate aminotransferase, cytoplasmic	GOT1	629
Pyruvate dehydrogenase E1 component subunit alpha, somatic form, mitochondrial	PDHA1	630
T-complex protein 1 subunit eta	CCT7	631
Platelet-activating factor acetylhydrolase IB subunit alpha	PAFAH1B1	632
Hexokinase-1	HK1	633
Protein quaking	QKI	634
X-ray repair cross-complementing protein 6	XRCC6	635
Eukaryotic translation initiation factor 5B	EIF5B	636
NADH dehydrogenase [ubiquinone] flavoprotein 1, mitochondrial	NDUFV1	637
ADP/ATP translocase 3;ADP/ATP translocase 3, N-terminally processed	SLC25A6	638
Histone-binding protein RBBP4	RBBP4	639
Fatty acid-binding protein, heart	FABP3	640
Multiple coagulation factor deficiency protein 2	MCFD2	641
Receptor expression-enhancing protein 1;Receptor expression-enhancing protein	REEP1	642
Neuromodulin	GAP43	643
Unconventional myosin-Ic	MYO1C	644
UPF0568 protein C14orf166	C14orf166	645
ATP-dependent RNA helicase DDX1	DDX1	646
Importin subunit beta-1	KPNB1	647
60S ribosomal protein L36	RPL36	648
Fumarate hydratase, mitochondrial	FH	649
Microsomal glutathione S-transferase 3	MGST3	650
Protein TFG	TFG	651
Four and a half LIM domains protein 1	FHL1	652
Dystroglycan;Alpha-dystroglycan;Beta-dystroglycan	DAG1	653
Ras-related protein Rab-1A	RAB1A	654
Coagulation factor XIII A chain	F13A1	655
Cathepsin Z	CTSZ	656
Src kinase-associated phosphoprotein 2	SKAP2	657
Thymidine phosphorylase	TYMP	658
Pyridoxal kinase	PDXK	659
Laminin subunit alpha-2	LAMA2	660
Ubiquilin-1	UBQLN1	661
Dihydrolipoyllysine-residue succinyltransferase component of 2-oxoglutarate dehydrogenase complex, mitochondrial	DLST	662
Proteasome inhibitor PI31 subunit	PSMF1	663
NADH-cytochrome b5 reductase 2	CYB5R2	664
Microtubule-associated protein tau	MAPT	665
Vacuolar protein sorting-associated protein 29	VPS29	666
Lamin-B2	LMNB2	667
Rho-related GTP-binding protein RhoG	RHOG	668
Ankyrin repeat domain-containing protein 13A;Ankyrin repeat domain-containing protein 13D	ANKRD13A;ANKRD13D	669
Serine/arginine-rich splicing factor 7	SRSF7	670
CD99 antigen	CD99	671
Isochorismatase domain-containing protein 2, mitochondrial	ISOC2	672
Nuclease-sensitive element-binding protein 1	YBX1	673
Myeloma-overexpressed gene 2 protein	MYEOV2	674
Septin-9	SEPT9	675
Lysine--tRNA ligase	KARS	676
Tubulin alpha-4A chain	TUBA4A	677
Prenylcysteine oxidase 1	PCYOX1	678
HLA class I histocompatibility antigen, B-13 alpha chain	HLA-B	679
Ribosomal protein L15;60S ribosomal protein L15	RPL15	680
Transcription factor BTF3 homolog 4;Transcription factor BTF3	BTF3L4	681
28S ribosomal protein S36, mitochondrial	MRPS36	682
Interferon-inducible double-stranded RNA-dependent protein kinase activator A	PRKRA	683
Protein disulfide-isomerase A4	PDIA4	684
Protein AMBP;Alpha-1-microglobulin;Inter-alpha-trypsin inhibitor light chain;Trypstatin	AMBP	685
Adipocyte plasma membrane-associated protein	APMAP	686
Purine nucleoside phosphorylase	PNP	687
cAMP-regulated phosphoprotein 19	ARPP19	688
Inter-alpha-trypsin inhibitor heavy chain H4;70 kDa inter-alpha-trypsin inhibitor heavy chain H4;35 kDa inter-alpha-trypsin inhibitor heavy chain H4	ITIH4	689
Glycine cleavage system H protein, mitochondrial	GCSH	690
2,4-dienoyl-CoA reductase, mitochondrial	DECR1	691
Integrin beta-1	ITGB1	692
Succinyl-CoA:3-ketoacid coenzyme A transferase 1, mitochondrial	OXCT1	693
60S ribosomal protein L27	RPL27	694
NHP2-like protein 1;NHP2-like protein 1, N-terminally processed	NHP2L1	695
Splicing factor U2AF 65 kDa subunit	U2AF2	696
Aflatoxin B1 aldehyde reductase member 2	AKR7A2	697
Ras-related protein Rab-5C	RAB5C	698
SRA stem-loop-interacting RNA-binding protein, mitochondrial	SLIRP	699
Complexin-1	CPLX1	700
Complement factor H	CFH	701
Ornithine aminotransferase, mitochondrial;Ornithine aminotransferase, hepatic form;Ornithine aminotransferase, renal form	OAT	702
Alpha-actinin-1	ACTN1	703
Ig kappa chain V-II region TEW	IGKV2D-28	704
Coronin-1A;Coronin	CORO1A	705
Sialic acid synthase	NANS	706
Cytoplasmic dynein 1 heavy chain 1	DYNC1H1	707
Calpastatin	CAST	708
NADP-dependent malic enzyme	ME1	709
Tubulin-specific chaperone A	TBCA	710
Heat shock 70 kDa protein 4	HSPA4	711
Alpha-internexin	INA	712
Eukaryotic translation initiation factor 2 subunit 3;Putative eukaryotic translation initiation factor 2 subunit 3-like protein	EIF2S3;EIF2S3L	713
ATP-dependent 6-phosphofructokinase, liver type	PFKL	714
Serpin H1	SERPINH1	715
	BSCL2	716
Ig kappa chain V-IV region Len;Ig kappa chain V-IV region;Ig kappa chain V-IV region JI;Ig kappa chain V-IV region B17	IGKV4-1	717
Phosphoserine aminotransferase	PSAT1	718
Proteasome subunit alpha type-6;Proteasome subunit alpha type	PSMA6	719
Far upstream element-binding protein 2	KHSRP	720
Neutral amino acid transporter A	SLC1A4	721
Erlin-2	ERLIN2	722
LDLR chaperone MESD	MESDC2	723
Proteasome subunit beta type-3	PSMB3	724
NAC-alpha domain-containing protein 1	NACAD	725
Aspartoacylase	ASPA	726
Protein S100-A9	S100A9	727
Collagen alpha-1(XVIII) chain;Endostatin	COL18A1	728
Lupus La protein	SSB	729
Protein CDV3 homolog	CDV3	730
Microtubule-associated protein RP/EB family member 2	MAPRE2	731
Annexin A7	ANXA7	732
Hsp90 co-chaperone Cdc37;Hsp90 co-chaperone Cdc37, N-terminally processed	CDC37	733
Farnesyl pyrophosphate synthase	FDPS	734
Methionine--tRNA ligase, cytoplasmic	MARS	735
U6 snRNA-associated Sm-like protein LSm5	LSM5	736
Lamina-associated polypeptide 2, isoforms beta/gamma;Thymopoietin;Thymopentin	TMPO	737
NADH-ubiquinone oxidoreductase 75 kDa subunit, mitochondrial	NDUFS1	738
Serine/threonine-protein phosphatase 2A catalytic subunit alpha isoform	PPP2CA	739
LIM and SH3 domain protein 1	LASP1	740
Aldo-keto reductase family 1 member C1	AKR1C1	741
Actin-related protein 2/3 complex subunit 2	ARPC2	742
Prefoldin subunit 5	PFDN5	743
TAR DNA-binding protein 43	TARDBP	744
Antithrombin-III	SERPINC1	745
Fatty acid-binding protein, adipocyte	FABP4	746
Tropomodulin-2	TMOD2	747
Microtubule-associated protein 1A;MAP1A heavy chain;MAP1 light chain LC2	MAP1A	748
ELAV-like protein;ELAV-like protein 2	ELAVL2	749
Inosine-5-monophosphate dehydrogenase 2	IMPDH2	750
Nestin	NES	751
Tryptase alpha/beta-1;Tryptase beta-2	TPSAB1;TPSB2	752
Ig mu chain C region;Ig mu heavy chain disease protein	IGHM	753
Pyridoxine-5-phosphate oxidase	PNPO	754
NADH dehydrogenase [ubiquinone] flavoprotein 2, mitochondrial	NDUFV2	755
Isocitrate dehydrogenase [NAD] subunit alpha, mitochondrial	IDH3A	756
Stomatin-like protein 2, mitochondrial	STOML2	757
Reticulocalbin-2	RCN2	758
Transcription factor BTF3	BTF3	759
Microfibril-associated glycoprotein 4	MFAP4	760
Carbonyl reductase [NADPH] 3	CBR3	761
ATPase ASNA1	ASNA1	762
NSFL1 cofactor p47	NSFL1C	763
Proteasome activator complex subunit 2	PSME2	764
V-type proton ATPase catalytic subunit A	ATP6V1A	765
N-acetyl-D-glucosamine kinase	NAGK	766
ADP-sugar pyrophosphatase	NUDT5	767
Peptidyl-prolyl cis-trans isomerase NIMA-interacting 1	PIN1	768
Catenin beta-1	CTNNB1	769
ATP-dependent 6-phosphofructokinase, muscle type	PFKM	770
Inter-alpha-trypsin inhibitor heavy chain H2	ITIH2	771
Eukaryotic translation initiation factor 3 subunit I	EIF3I	772
Staphylococcal nuclease domain-containing protein 1	SND1	773
Monocyte differentiation antigen CD14;Monocyte differentiation antigen CD14, urinary form;Monocyte differentiation antigen CD14, membrane-bound form	CD14	774
Adenylate kinase 2, mitochondrial;Adenylate kinase 2, mitochondrial;Adenylate kinase 2, mitochondrial, N-terminally processed	AK2	775
60S ribosomal protein L32	RPL32	776
Vacuolar fusion protein CCZ1 homolog;Vacuolar fusion protein CCZ1 homolog B	CCZ1;CCZ1B	777
Interleukin enhancer-binding factor 3	ILF3	778
Rap1 GTPase-GDP dissociation stimulator 1	RAP1GDS1	779
	NEDD8-MDP1	780
Alpha-soluble NSF attachment protein	NAPA	781
Cytochrome c1, heme protein, mitochondrial	CYC1	782
GTP:AMP phosphotransferase AK3, mitochondrial	AK3	783
Serpin B6	SERPINB6	784
Mitochondrial 2-oxoglutarate/malate carrier protein	SLC25A11	785
Matrin-3	MATR3	786
Muscular LMNA-interacting protein	MLIP	787
Peptidyl-prolyl cis-trans isomerase FKBP3	FKBP3	788
Peptidyl-prolyl cis-trans isomerase FKBP5;Peptidyl-prolyl cis-trans isomerase FKBP5, N-terminally processed	FKBP5	789
Alpha-2-antiplasmin	SERPINF2	790
Importin subunit alpha-3	KPNA4	791
40S ribosomal protein S4, X isoform	RPS4X	792
60S ribosomal protein L18a	RPL18A	793
60S ribosomal protein L14	RPL14	794
Dolichyl-diphosphooligosaccharide--protein glycosyltransferase subunit DAD1	DAD1	795
Isocitrate dehydrogenase [NADP] cytoplasmic	IDH1	796
Glia maturation factor beta	GMFB	797
NADH dehydrogenase [ubiquinone] 1 alpha subcomplex subunit 8	NDUFA8	798
Serine/threonine-protein phosphatase PP1-beta catalytic subunit;Serine/threonine-protein phosphatase	PPP1CB	799
Glutaminase kidney isoform, mitochondrial	GLS	800
Alpha/beta hydrolase domain-containing protein 14B	ABHD14B	801
DnaJ homolog subfamily B member 11	DNAJB11	802
NADH dehydrogenase [ubiquinone] 1 alpha subcomplex subunit 3	NDUFA3	803
Guanine nucleotide-binding protein G(I)/G(S)/G(O) subunit gamma-12	GNG12	804
Sodium/potassium-transporting ATPase subunit beta-3	ATP1B3	805
Proteasome subunit beta type-4	PSMB4	806
Endonuclease domain-containing 1 protein	ENDOD1	807
Heterogeneous nuclear ribonucleoprotein R	HNRNPR	808
BolA-like protein 2	BOLA2	809
Inverted formin-2	INF2	810
HIG1 domain family member 1A, mitochondrial	HIGD1A	811
Adenine phosphoribosyltransferase	APRT	812
Guanidinoacetate N-methyltransferase	GAMT	813
Mycophenolic acid acyl-glucuronide esterase, mitochondrial	ABHD10	814
Heat shock-related 70 kDa protein 2	HSPA2	815
Y-box-binding protein 3	YBX3	816
Histidine-rich glycoprotein	HRG	817
Fermitin family homolog 2	FERMT2	818
Crk-like protein	CRKL	819
Poly(rC)-binding protein 2	PCBP2	820
Flotillin-1	FLOT1	821
Growth factor receptor-bound protein 2	GRB2	822
Atlastin-1	ATL1	823
Redox-regulatory protein FAM213A	FAM213A	824
Actin-related protein 2/3 complex subunit 4	ARPC4-TTLL3;ARPC4	825
Spectrin alpha chain, erythrocytic 1	SPTA1	826
Ig gamma-4 chain C region	IGHG4	827
Delta(3,5)-Delta(2,4)-dienoyl-CoA isomerase, mitochondrial	ECH1	828
AP-2 complex subunit beta	AP2B1	829
Guanine nucleotide-binding protein G(s) subunit alpha isoforms short;Guanine nucleotide-binding protein G(s) subunit alpha isoforms XLas	GNAS	830
CD166 antigen	ALCAM	831
Dermatopontin	DPT	832
Dynactin subunit 1	DCTN1;DKFZp686E0752	833
Hepatocyte cell adhesion molecule	HEPACAM	834
Protein RER1	RER1	835
Cyclin-dependent kinase inhibitor 2A;Cyclin-dependent kinase 4 inhibitor B	CDKN2A;CDKN2B	836
Cytochrome c oxidase subunit 4 isoform 1, mitochondrial	COX4I1	837
Pigment epithelium-derived factor	SERPINF1	838
	IGLV3-21	839
COP9 signalosome complex subunit 8	COPS8	840
Translationally-controlled tumor protein	TPT1	841
Nicotinate phosphoribosyltransferase	NAPRT	842
Serine--tRNA ligase, cytoplasmic	SARS	843
Valine--tRNA ligase	VARS	844
Coiled-coil-helix-coiled-coil-helix domain-containing protein 2;Putative coiled-coil-helix-coiled-coil-helix domain-containing protein CHCHD2P9, mitochondrial	CHCHD2;CHCHD2P9	845
Hypoxanthine-guanine phosphoribosyltransferase	HPRT1	846
Acyl-coenzyme A thioesterase 13;Acyl-coenzyme A thioesterase 13, N-terminally processed	ACOT13	847
Glutamyl-tRNA(Gln) amidotransferase subunit C, mitochondrial	GATC	848
	SLC25A3	849
Proteasome subunit alpha type;Proteasome subunit alpha type-4;Proteasome subunit beta type	PSMA4	850
Zyxin	ZYX	851
Spermidine synthase	SRM	852
V-type proton ATPase subunit G 2	ATP6V1G2;ATP6V1G2-DDX39B	853
Peptidyl-prolyl cis-trans isomerase FKBP4;Peptidyl-prolyl cis-trans isomerase FKBP4, N-terminally processed	FKBP4	854
Tenascin-X	TNXB	855
Serine/threonine-protein phosphatase CPPED1	CPPED1	856
	CHL1	857
Bifunctional glutamate/proline--tRNA ligase;Glutamate--tRNA ligase;Proline--tRNA ligase	EPRS	858
Aminoacyl tRNA synthase complex-interacting multifunctional protein 2	AIMP2	859
Coatomer subunit epsilon	COPE	860
Vesicle-fusing ATPase	NSF	861
KH domain-containing, RNA-binding, signal transduction-associated protein 1	KHDRBS1	862
Stress-induced-phosphoprotein 1	STIP1	863
Non-POU domain-containing octamer-binding protein	NONO	864
Syntaxin-12	STX12	865
Plasminogen activator inhibitor 1 RNA-binding protein	SERBP1	866
Dolichyl-diphosphooligosaccharide--protein glycosyltransferase subunit 1	RPN1	867
Matrix-remodeling-associated protein 7	MXRA7	868
Gamma-glutamyl hydrolase	GGH	869
Proteasome subunit alpha type;Proteasome subunit alpha type-2	PSMA2	870
Hematopoietic lineage cell-specific protein	HCLS1	871
Sorbitol dehydrogenase	SORD	872
Guanine nucleotide-binding protein G(q) subunit alpha	GNAQ	873
Saccharopine dehydrogenase-like oxidoreductase	SCCPDH	874
Eukaryotic translation elongation factor 1 epsilon-1	EEF1E1;EEF1E1-BLOC1S5	875
Serum paraoxonase/arylesterase 2	PON2	876
Complement component C8 gamma chain	C8G	877
EH domain-containing protein 1	EHD1	878
Cell adhesion molecule 1	CADM1	879
Breakpoint cluster region protein	BCR;BCR/ABL fusion	880
Ribulose-phosphate 3-epimerase	RPE	881
Pre-mRNA-processing factor 19	PRPF19	882
ATP-dependent RNA helicase A	DHX9	883
Twinfilin-2	TWF2	884
60S ribosomal protein L6	RPL6	885
RNA-binding protein FUS	FUS	886
Talin-2	TLN2	887
L-xylulose reductase	DCXR	888
Drebrin-like protein	DBNL	889
Sorbin and SH3 domain-containing protein 1	SORBS1	890
Septin-10	SEPT10	891
60S ribosomal protein L3	RPL3	892
Sorting nexin-3	SNX3	893
Ezrin	EZR	894
Collagen alpha-2(IV) chain;Canstatin	COL4A2	895
Beta-1-syntrophin	SNTB1	896
NAD-dependent malic enzyme, mitochondrial	ME2	897
Heterogeneous nuclear ribonucleoprotein Q	SYNCRIP	898
Dihydropyrimidinase-related protein 5	DPYSL5	899
Proteasome subunit beta type-2	PSMB2	900
Dual specificity mitogen-activated protein kinase kinase 2	MAP2K2	901
Myc box-dependent-interacting protein 1	BIN1	902
Translin	TSN	903
Dihydrolipoyllysine-residue acetyltransferase component of pyruvate dehydrogenase complex, mitochondrial;Acetyltransferase component of pyruvate dehydrogenase complex	DLAT	904
Annexin A3;Annexin	ANXA3	905
Heterogeneous nuclear ribonucleoprotein F;Heterogeneous nuclear ribonucleoprotein F, N-terminally processed	HNRNPF	906
Complement component C9;Complement component C9a;Complement component C9b	C9	907
Mitochondrial carrier homolog 2	MTCH2	908
Asparagine--tRNA ligase, cytoplasmic	NARS	909
Cathepsin L1;Cathepsin L1 heavy chain;Cathepsin L1 light chain	CTSL	910
Sulfide:quinone oxidoreductase, mitochondrial	SQRDL	911
E3 ubiquitin-protein ligase RBX1;E3 ubiquitin-protein ligase RBX1, N-terminally processed	RBX1	912
Lysozyme C;Lysozyme	LYZ	913
Niban-like protein 1	FAM129B	914
Tenascin	TNC	915
Bcl-2-like protein 13	BCL2L13	916
Diacylglycerol kinase eta	DGKH	917
Extended synaptotagmin-1	ESYT1	918
Tropomodulin-1	TMOD1	919
Delta-1-pyrroline-5-carboxylate dehydrogenase, mitochondrial	ALDH4A1	920
Calpain-1 catalytic subunit	CAPN1	921
Heterogeneous nuclear ribonucleoprotein U-like protein 2	HNRNPUL2;HNRNPUL2-BSCL2	922
Proteasome subunit beta type-1	PSMB1	923
Leukotriene A-4 hydrolase	LTA4H	924
Neural cell adhesion molecule L1	L1CAM	925
Protein S100-A8;Protein S100-A8, N-terminally processed	S100A8	926
Protein phosphatase 1 regulatory subunit 1C	PPP1R1C	927
Coatomer subunit zeta-1	COPZ1	928
Metaxin-2	MTX2	929
Inorganic pyrophosphatase 2, mitochondrial	PPA2	930
Leucine-rich alpha-2-glycoprotein	LRG1	931
Protein kinase C alpha type	PRKCA	932
Glutamine--tRNA ligase	QARS	933
Methyltransferase-like protein 7A	METTL7A	934
NADH dehydrogenase [ubiquinone] 1 beta subcomplex subunit 9	NDUFB9	935
Autophagy protein 5	ATG5;DKFZp686F0183	936
Hydroxyacylglutathione hydrolase, mitochondrial	HAGH	937
Copine-3	CPNE3	938
Transcription intermediary factor 1-beta	TRIM28	939
Serine/threonine-protein kinase PAK 2;PAK-2p27;PAK-2p34	PAK2	940
HLA class II histocompatibility antigen, DRB1-4 beta chain	HLA-DRB1	941
ATP-citrate synthase	ACLY	942
Cofilin-2	CFL2	943
Delta-sarcoglycan	SGCD	944
Puromycin-sensitive aminopeptidase	NPEPPS	945
Epoxide hydrolase 1	EPHX1	946
Aspartyl aminopeptidase	DNPEP	947
GTP-binding protein SAR1a	SAR1A	948
PDZ and LIM domain protein 4	PDLIM4	949
NADH dehydrogenase [ubiquinone] iron-sulfur protein 3, mitochondrial	NDUFS3	950
Leucine-rich repeat-containing protein 59	LRRC59	951
Interferon-induced protein with tetratricopeptide repeats 3	IFIT3	952
Aquaporin-1	AQP1	953
Sialate O-acetylesterase	SIAE	954
Small acidic protein	SMAP;C11orf58	955
S-adenosylmethionine synthase isoform type-2	MAT2A	956
Ras GTPase-activating protein-binding protein 2	G3BP2	957
Serine/arginine-rich splicing factor 1	SRSF1	958
Ribose-phosphate pyrophosphokinase 2	PRPS2	959
Nicotinamide phosphoribosyltransferase	NAMPT	960
Toll-interacting protein	TOLLIP	961
Very-long-chain 3-oxoacyl-CoA reductase	HSD17B12	962
Thiosulfate sulfurtransferase	TST	963
Tumor protein p53-inducible protein 11	TP53I11	964
Mitochondrial fission 1 protein	FIS1	965
Synaptic vesicle membrane protein VAT-1 homolog-like	VAT1L	966
Protein dpy-30 homolog	DPY30	967
Isoleucine--tRNA ligase, cytoplasmic	IARS	968
CD99 antigen-like protein 2	CD99L2	969
Persulfide dioxygenase ETHE1, mitochondrial	ETHE1	970
UV excision repair protein RAD23 homolog A	RAD23A	971
Flotillin-2	FLOT2	972
Succinyl-CoA ligase [ADP-forming] subunit beta, mitochondrial	SUCLA2	973
Fascin	FSCN1	974
Synemin	SYNM	975
Annexin A4	ANXA4	976
Heterochromatin protein 1-binding protein 3	HP1BP3	977
Adapter molecule crk	CRK	978
Translocon-associated protein subunit delta	SSR4	979
Alcohol dehydrogenase 1C	ADH1C	980
Atlastin-3	ATL3	981
Proteasome subunit alpha type-1	PSMA1	982
Succinate dehydrogenase [ubiquinone] iron-sulfur subunit, mitochondrial	SDHB	983
60S ribosomal protein L10	RPL10	984
Splicing factor 3B subunit 5	SF3B5	985
Small nuclear ribonucleoprotein Sm D2	SNRPD2	986
Medium-chain specific acyl-CoA dehydrogenase, mitochondrial	ACADM	987
Heterogeneous nuclear ribonucleoprotein M	HNRNPM	988
Gamma-aminobutyric acid receptor-associated protein-like 2	GABARAPL2	989
Ragulator complex protein LAMTOR3	LAMTOR3	990
Copine-6	CPNE6	991
Ubiquitin-conjugating enzyme E2 variant 2	UBE2V2	992
Dolichyl-diphosphooligosaccharide--protein glycosyltransferase 48 kDa subunit	DDOST	993
Phosphatidate phosphatase LPIN1	LPIN1	994
Probable ATP-dependent RNA helicase DDX6	DDX6	995
V-type proton ATPase subunit F	ATP6V1F	996
Protein LYRIC	MTDH	997
Cystatin-C	CST3	998
Heme oxygenase 1	HMOX1	999
Alpha-parvin	PARVA	1000
Eukaryotic translation initiation factor 3 subunit G	EIF3G	1001
GTPase HRas;GTPase HRas, N-terminally processed	HRAS	1002
Serum paraoxonase/arylesterase 1	PON1	1003
Leucine--tRNA ligase, cytoplasmic	LARS	1004
60S ribosomal protein L13a;Putative 60S ribosomal protein L13a protein RPL13AP3	RPL13A;RPL13a;RPL13AP3	1005
Ubiquitin-like protein ISG15	ISG15	1006
Membrane-associated progesterone receptor component 2	PGRMC2	1007
Small membrane A-kinase anchor protein	C2orf88	1008
ATP-dependent (S)-NAD(P)H-hydrate dehydratase	CARKD	1009
Arginine--tRNA ligase, cytoplasmic	RARS	1010
Short coiled-coil protein	SCOC	1011
Tubulin beta-6 chain	TUBB6	1012
Clathrin light chain B	CLTB	1013
V-type proton ATPase subunit E 1	ATP6V1E1	1014
Transmembrane emp24 domain-containing protein 10	TMED10	1015
Small ubiquitin-related modifier 1	SUMO1	1016
Zinc-alpha-2-glycoprotein	AZGP1	1017
UBX domain-containing protein 1	UBXN1	1018
ADP-ribosylation factor-like protein 3	ARL3	1019
RuvB-like 1	RUVBL1	1020
m7GpppX diphosphatase	DCPS	1021
Cullin-associated NEDD8-dissociated protein 1	CAND1	1022
26S protease regulatory subunit 6B	PSMC4	1023
Ras-related protein Rab-6A	RAB6A	1024
Non-specific lipid-transfer protein	SCP2	1025
Sarcoplasmic/endoplasmic reticulum calcium ATPase 2	ATP2A2	1026
ELAV-like protein 1	ELAVL1	1027
Tubulin-folding cofactor B	TBCB	1028
CD59 glycoprotein	CD59	1029
26S proteasome non-ATPase regulatory subunit 2	PSMD2	1030
Collagen alpha-2(I) chain	COL1A2	1031
Tropomodulin-3	TMOD3	1032
Sorcin	SRI	1033
Leukocyte surface antigen CD47	CD47	1034
Eukaryotic translation initiation factor 2 subunit 1	EIF2S1	1035
NADH dehydrogenase [ubiquinone] iron-sulfur protein 2, mitochondrial	NDUFS2	1036
NAD(P)H-hydrate epimerase	APOA1BP	1037
Heterogeneous nuclear ribonucleoprotein A/B	HNRNPAB	1038
TOM1-like protein 2	TOM1L2	1039
Spectrin beta chain, erythrocytic	SPTB	1040
Signal peptidase complex subunit 1	SPCS1	1041
Prefoldin subunit 4	PFDN4	1042
Copine-1	CPNE1	1043
Very-long-chain (3R)-3-hydroxyacyl-CoA dehydratase 3	HACD3	1044
Ceramide synthase 1	CERS1;LASS1	1045
cAMP-dependent protein kinase catalytic subunit beta	PRKACB	1046
40S ribosomal protein S24	RPS24	1047
Lysosomal alpha-glucosidase;76 kDa lysosomal alpha-glucosidase;70 kDa lysosomal alpha-glucosidase	GAA	1048
Perilipin-3	PLIN3	1049
Proteasome subunit alpha type-3	PSMA3	1050
60S ribosomal protein L24	RPL24	1051
Isocitrate dehydrogenase [NAD] subunit, mitochondrial;Isocitrate dehydrogenase [NAD] subunit beta, mitochondrial	IDH3B	1052
ADP/ATP translocase 2;ADP/ATP translocase 2, N-terminally processed	SLC25A5	1053
Calcium/calmodulin-dependent protein kinase type II subunit beta	CAMK2B	1054
Utrophin	UTRN	1055
Phospholysine phosphohistidine inorganic pyrophosphate phosphatase	LHPP	1056
EH domain-containing protein 4	EHD4	1057
Serine/threonine-protein phosphatase 2B catalytic subunit alpha isoform;Serine/threonine-protein phosphatase	PPP3CA	1058
Reticulon-3	RTN3	1059
Chromobox protein homolog 1	CBX1	1060
WD repeat-containing protein 61;WD repeat-containing protein 61, N-terminally processed	WDR61	1061
Isocitrate dehydrogenase [NAD] subunit gamma, mitochondrial;Isocitrate dehydrogenase [NAD] subunit, mitochondrial	IDH3G	1062
Glucosamine-6-phosphate isomerase 1;Glucosamine-6-phosphate isomerase	GNPDA1	1063
Small nuclear ribonucleoprotein F	SNRPF	1064
COP9 signalosome complex subunit 6	COPS6	1065
Complexin-2	CPLX2	1066
Vesicle-trafficking protein SEC22b	SEC22B	1067
ADP-ribosylation factor 6	ARF6	1068
Transmembrane protein 43	TMEM43	1069
Guanine nucleotide-binding protein subunit beta-4	GNB4	1070
Transmembrane emp24 domain-containing protein 7	TMED7-TICAM2;TMED7	1071
Osteoclast-stimulating factor 1	OSTF1	1072
Cellular nucleic acid-binding protein	CNBP	1073
UTP--glucose-1-phosphate uridylyltransferase	UGP2	1074
Charged multivesicular body protein 5	CHMP5	1075
Peroxiredoxin-4	PRDX4	1076
Serine/threonine-protein phosphatase 2A activator	PPP2R4	1077
Cytochrome b-c1 complex subunit 6, mitochondrial;Cytochrome b-c1 complex subunit 6	UQCRH;UQCRHL	1078
DAZ-associated protein 1	DAZAP1	1079
Cdc42 effector protein 4	CDC42EP4	1080
Syntaxin-binding protein 1	STXBP1	1081
G-protein coupled receptor 56;GPR56 N-terminal fragment;GPR56 C-terminal fragment	ADGRG1;GPR56	1082
40S ribosomal protein S15	RPS15	1083
Cleavage and polyadenylation specificity factor subunit 5	NUDT21	1084
General vesicular transport factor p115	USO1	1085
Vacuolar protein sorting-associated protein 26A	VPS26A	1086
Coagulation factor IX;Coagulation factor IXa light chain;Coagulation factor IXa heavy chain	F9	1087
Bisphosphoglycerate mutase	BPGM	1088
Cytoplasmic dynein 1 intermediate chain 1	DYNC1I1	1089
Eukaryotic translation initiation factor 3 subunit F	EIF3F	1090
Protein phosphatase 1 regulatory subunit 7	PPP1R7	1091
Bifunctional purine biosynthesis protein PURH;Phosphoribosylaminoimidazolecarboxamide formyltransferase;IMP cyclohydrolase	ATIC	1092
Cytoskeleton-associated protein 4	CKAP4	1093
Dynamin-1-like protein	DNM1L	1094
Far upstream element-binding protein 1	FUBP1	1095
Sorting nexin-1	SNX1	1096
Vacuolar protein sorting-associated protein 35	VPS35	1097
Enolase-phosphatase E1	ENOPH1	1098
28 kDa heat- and acid-stable phosphoprotein	PDAP1	1099
Diablo homolog, mitochondrial	DIABLO	1100
Golgi reassembly-stacking protein 2	GORASP2	1101
Apoptosis-associated speck-like protein containing a CARD	PYCARD	1102
	PUF60	1103
Tropomyosin alpha-1 chain	TPM1	1104
Nucleolar protein 3	NOL3	1105
Paxillin	PXN	1106
Ankyrin-1	ANK1	1107
Ubiquitin carboxyl-terminal hydrolase 14;Ubiquitin carboxyl-terminal hydrolase	USP14	1108
Lymphocyte-specific protein 1	LSP1	1109
Obg-like ATPase 1	OLA1	1110
	APOL2	1111
Transmembrane emp24 domain-containing protein 9	TMED9	1112
Cytochrome c oxidase subunit 1	MT-CO1	1113
Glutathione S-transferase Mu 1	GSTM1	1114
Glutathione S-transferase Mu 3	GSTM3	1115
Nucleosome assembly protein 1-like 4	NAP1L4	1116
Protein lin-7 homolog C	LIN7C	1117
Prefoldin subunit 6	PFDN6	1118
Annexin A11	ANXA11	1119
Complement C1q subcomponent subunit C	C1QC	1120
Isocitrate dehydrogenase [NADP], mitochondrial	IDH2	1121
Malignant T-cell-amplified sequence 1	MCTS1	1122
Programmed cell death 6-interacting protein	PDCD6IP	1123
PDZ and LIM domain protein 1	PDLIM1	1124
S-methyl-5-thioadenosine phosphorylase;Purine nucleoside phosphorylase	MTAP	1125
40S ribosomal protein S2	RPS2	1126
Myelin-associated glycoprotein	MAG	1127
Coatomer subunit beta	COPB2	1128
Starch-binding domain-containing protein 1	STBD1	1129
Protein ERGIC-53	LMAN1	1130
Lipoprotein lipase	LPL	1131
Protein NipSnap homolog 3A	NIPSNAP3A	1132
Kinesin light chain 1	KLC1	1133
26S proteasome non-ATPase regulatory subunit 10	PSMD10	1134
Plastin-3	PLS3	1135
Isoleucine--tRNA ligase, mitochondrial	IARS2	1136
THO complex subunit 4	ALYREF	1137
Neogenin	NEO1	1138
Adenosine kinase	ADK	1139
Fumarylacetoacetate hydrolase domain-containing protein 2A	FAHD2A	1140
Protein lifeguard 3	TMBIM1	1141
NADH dehydrogenase [ubiquinone] iron-sulfur protein 6, mitochondrial	NDUFS6	1142
Protein FAM49B	FAM49B	1143
Beta-arrestin-2	ARRB2;DKFZp686L0365	1144
Peroxisomal multifunctional enzyme type 2;(3R)-hydroxyacyl-CoA dehydrogenase;Enoyl-CoA hydratase 2	HSD17B4	1145
Plasma membrane calcium-transporting ATPase 4	ATP2B4	1146
Small nuclear ribonucleoprotein G;Putative small nuclear ribonucleoprotein G-like protein 15	SNRPG;SNRPGP15	1147
40S ribosomal protein S18	RPS18	1148
Eukaryotic translation initiation factor 3 subunit B	EIF3B	1149
Protein QIL1	QIL1;C19orf70	1150
26S proteasome non-ATPase regulatory subunit 1	PSMD1	1151
Methyl-CpG-binding protein 2	MECP2	1152
Eukaryotic translation initiation factor 4H	EIF4H	1153
Suppressor of G2 allele of SKP1 homolog	SUGT1	1154
Creatine kinase M-type;Creatine kinase M-type, N-terminally processed	CKM	1155
Lysosome membrane protein 2	SCARB2	1156
Heme-binding protein 1	HEBP1	1157
Acidic leucine-rich nuclear phosphoprotein 32 family member E	ANP32E	1158
Neudesin	NENF	1159
BAG family molecular chaperone regulator 3	BAG3	1160
Maturin	MTURN	1161
Endoplasmic reticulum resident protein 44	ERP44	1162
Hematological and neurological expressed 1 protein;Hematological and neurological expressed 1 protein, N-terminally processed	HN1	1163
NADH dehydrogenase [ubiquinone] 1 beta subcomplex subunit 4	NDUFB4	1164
Protein Niban	FAM129A	1165
Beta-hexosaminidase subunit beta;Beta-hexosaminidase subunit beta chain B;Beta-hexosaminidase subunit beta chain A	HEXB	1166
Protein mago nashi homolog	MAGOH;MAGOHB	1167
Apolipoprotein C-II;Proapolipoprotein C-II	APOC2;APOC4-APOC2	1168
Eukaryotic translation initiation factor 3 subunit C;Eukaryotic translation initiation factor 3 subunit C-like protein	EIF3C;EIF3CL	1169
Glutathione reductase, mitochondrial	GSR	1170
Basigin	BSG	1171
Eukaryotic translation initiation factor 4E	EIF4E	1172
Thioredoxin domain-containing protein 17	TXNDC17	1173
Aminopeptidase B	RNPEP	1174
Src substrate cortactin	CTTN	1175
Cyclin-dependent kinase inhibitor 1B	CDKN1B	1176
Catenin delta-1	CTNND1	1177
Hydroxymethylglutaryl-CoA synthase, cytoplasmic	HMGCS1	1178
U6 snRNA-associated Sm-like protein LSm8	LSM8	1179
Olfactomedin-like protein 1	OLFML1	1180
Inositol monophosphatase 1	IMPA1	1181
Mitochondrial import inner membrane translocase subunit Tim9	TIMM9	1182
Mitochondrial import receptor subunit TOM22 homolog	TOMM22	1183
Myosin regulatory light polypeptide 9	MYL9	1184
Heterogeneous nuclear ribonucleoprotein H3	HNRNPH3	1185
Coatomer subunit beta	COPB1	1186
40S ribosomal protein S3a	RPS3A	1187
Protein FAM98B	FAM98B	1188
Cytoplasmic dynein 1 light intermediate chain 1	DYNC1LI1	1189
Growth arrest-specific protein 7	GAS7	1190
Allograft inflammatory factor 1	AIF1	1191
NADH dehydrogenase [ubiquinone] 1 beta subcomplex subunit 1	NDUFB1	1192
Protein farnesyltransferase/geranylgeranyltransferase type-1 subunit alpha	FNTA	1193
Ubiquitin carboxyl-terminal hydrolase isozyme L3	UCHL3	1194
Poly [ADP-ribose] polymerase 1	PARP1	1195
Histone-binding protein RBBP7	RBBP7	1196
Ras-related protein R-Ras	RRAS	1197
Proteasome subunit beta type-6	PSMB6	1198
Sideroflexin-1	SFXN1	1199
Glycogen phosphorylase, liver form;Alpha-1,4 glucan phosphorylase	PYGL	1200
Protein NipSnap homolog 1	NIPSNAP1	1201
	CBFB	1202
Vesicular integral-membrane protein VIP36	LMAN2	1203
Bone marrow stromal antigen 2	BST2	1204
Collagen alpha-1(XV) chain;Restin;Restin-2;Restin-3;Restin-4	COL15A1	1205
26S proteasome non-ATPase regulatory subunit 7	PSMD7	1206
Beta-arrestin-1	ARRB1	1207
Actin filament-associated protein 1-like 2	AFAP1L2	1208
HLA class II histocompatibility antigen, DP alpha 1 chain	HLA-DPA1	1209
Leukocyte elastase inhibitor	SERPINB1	1210
Serpin B9	SERPINB9	1211
Actin-related protein 2/3 complex subunit 3	ARPC3	1212
Alanine--tRNA ligase, cytoplasmic	AARS	1213
Serum deprivation-response protein	SDPR	1214
40S ribosomal protein S16	RPS16;ZNF90	1215
Integrin-linked protein kinase	ILK	1216
U2 small nuclear ribonucleoprotein A	SNRPA1	1217
Arf-GAP domain and FG repeat-containing protein 1	AGFG1	1218
Transforming growth factor beta-1-induced transcript 1 protein	TGFB1I1	1219
Microtubule-associated proteins 1A/1B light chain 3A	MAP1LC3A	1220
Heterogeneous nuclear ribonucleoprotein H2	HNRNPH2	1221
Glypican-1;Secreted glypican-1	GPC1	1222
Exportin-2	CSE1L	1223
Omega-amidase NIT2	NIT2	1224
N-acylneuraminate cytidylyltransferase	CMAS	1225
Secernin-2	SCRN2	1226
AH receptor-interacting protein	AIP	1227
Acyl carrier protein;Acyl carrier protein, mitochondrial	NDUFAB1	1228
UPF0587 protein C1orf123	C1orf123	1229
RNA-binding protein Raly	RALY	1230
Leucine-rich PPR motif-containing protein, mitochondrial	LRPPRC	1231
5(3)-deoxyribonucleotidase, cytosolic type	NT5C	1232
26S protease regulatory subunit 7	PSMC2	1233
Splicing factor 1	SF1	1234
Dematin	DMTN	1235
MICOS complex subunit MIC19	CHCHD3	1236
Haloacid dehalogenase-like hydrolase domain-containing protein 2	HDHD2	1237
Papilin	PAPLN	1238
E3 ubiquitin-protein ligase TRIM63	TRIM63	1239
SPARC	SPARC	1240
Ganglioside-induced differentiation-associated protein 1	GDAP1	1241
Glutathione S-transferase theta-1	GSTT1	1242
Rho GTPase-activating protein 1	ARHGAP1	1243
Actin, aortic smooth muscle;Actin, gamma-enteric smooth muscle	ACTA2;ACTG2	1244
Prefoldin subunit 2	PFDN2	1245
Septin-8	SEPT8	1246
Biogenesis of lysosome-related organelles complex 1 subunit 5	BLOC1S5;BLOC1S5-TXNDC5	1247
Guanine nucleotide-binding protein subunit alpha-11	GNA11	1248
Glutathione S-transferase theta-2B;Glutathione S-transferase theta-2	GSTT2;GSTT2B;Em:AP000351.3	1249
Early endosome antigen 1	EEA1	1250
Breast carcinoma-amplified sequence 1	BCAS1	1251
Latrophilin-3	ADGRL3;LPHN3	1252
Signal transducer and activator of transcription 3;Signal transducer and activator of transcription	STAT3	1253
Isopentenyl-diphosphate Delta-isomerase 1	IDI1	1254
Tripeptidyl-peptidase 2	TPP2	1255
Caprin-1	CAPRIN1	1256
DnaJ homolog subfamily A member 1	DNAJA1	1257
Tetraspanin-14;Tetraspanin	TSPAN14	1258
	RNASET2	1259
26S proteasome non-ATPase regulatory subunit 11	PSMD11	1260
U6 snRNA-associated Sm-like protein LSm2	LSM2	1261
Signal transducer and activator of transcription 1-alpha/beta;Signal transducer and activator of transcription	STAT1	1262
Coatomer subunit alpha;Xenin;Proxenin	COPA	1263
Vinexin	SORBS3	1264
Golgi resident protein GCP60	ACBD3	1265
Lipopolysaccharide-binding protein	LBP	1266
Nuclear mitotic apparatus protein 1	NUMA1	1267
Chromobox protein homolog 5	CBX5	1268
Casein kinase II subunit beta	CSNK2B-LY6G5B-1181;CSNK2B;CSNK2B-LY6G5B--991	1269
Calcyphosin	CAPS	1270
NADH dehydrogenase [ubiquinone] 1 alpha subcomplex subunit 9, mitochondrial	NDUFA9	1271
Pterin-4-alpha-carbinolamine dehydratase	PCBD1	1272
Ribosome maturation protein SBDS	SBDS	1273
Transcription elongation factor A protein-like 3	TCEAL3	1274
Histamine N-methyltransferase	HNMT	1275
Cell adhesion molecule 2	CADM2	1276
	CNPY2	1277
Replication protein A 14 kDa subunit	RPA3	1278
Putative adenosylhomocysteinase 3;Adenosylhomocysteinase	AHCYL2	1279
Guanine nucleotide-binding protein G(o) subunit alpha	GNAO1	1280
Ras-related protein Rab-18	RAB18	1281
Ras-related protein Rab-1B;Putative Ras-related protein Rab-1C	RAB1B;RAB1C	1282
COP9 signalosome complex subunit 4	COPS4	1283
	RPS10-NUDT3;RPS10	1284
Thioredoxin domain-containing protein 12	TXNDC12	1285
Lon protease homolog, mitochondrial	LONP1	1286
Leucine-rich repeat-containing protein 47	LRRC47	1287
Target of Myb protein 1	TOM1	1288
Heme oxygenase 2	HMOX2	1289
Target of Nesh-SH3	ABI3BP;DKFZp667H216	1290
3-ketoacyl-CoA thiolase, peroxisomal	ACAA1	1291
26S proteasome non-ATPase regulatory subunit 4	PSMD4	1292
Phosphoglucomutase-2	PGM2	1293
Nuclear pore glycoprotein p62	NUP62	1294
Microtubule-associated protein RP/EB family member 3	MAPRE3	1295
Methylcrotonoyl-CoA carboxylase beta chain, mitochondrial	MCCC2	1296
Methylosome protein 50	WDR77	1297
Translocon-associated protein subunit alpha	SSR1	1298
Tetranectin	CLEC3B	1299
DNA damage-binding protein 1	DDB1	1300
Fragile X mental retardation syndrome-related protein 1	FXR1	1301
Calpain-5	CAPN5	1302
Dual specificity protein phosphatase 3	DUSP3	1303
RNA-binding protein 8A	RBM8A	1304
RNA-binding protein EWS	EWSR1	1305
Arylsulfatase A;Arylsulfatase A component B;Arylsulfatase A component C	ARSA	1306
Nucleoside diphosphate kinase 3;Nucleoside diphosphate kinase	NME3	1307
Glycine--tRNA ligase	GARS	1308
Kinesin-like protein KIF21A	KIF21A	1309
Dipeptidyl peptidase 1;Dipeptidyl peptidase 1 exclusion domain chain;Dipeptidyl peptidase 1 heavy chain;Dipeptidyl peptidase 1 light chain	CTSC	1310
Eukaryotic translation initiation factor 1	EIF1	1311
Coatomer subunit delta	ARCN1	1312
Dynein light chain Tctex-type 1	DYNLT1	1313
Eukaryotic translation initiation factor 3 subunit A	EIF3A	1314
COP9 signalosome complex subunit 2	COPS2	1315
LIM and senescent cell antigen-like-containing domain protein 1	LIMS1	1316
Apoptosis inhibitor 5	API5	1317
Inter-alpha-trypsin inhibitor heavy chain H3	ITIH3	1318
Beta-synuclein	SNCB	1319
26S protease regulatory subunit 6A	PSMC3	1320
UDP-glucose:glycoprotein glucosyltransferase 1	UGGT1	1321
Fibrillin-1	FBN1	1322
Anion exchange protein 2;Anion exchange protein	SLC4A2	1323
Protein RUFY3	RUFY3	1324
Gamma-glutamyltransferase 5;Gamma-glutamyltransferase 5 heavy chain;Gamma-glutamyltransferase 5 light chain	GGT5	1325
Heterogeneous nuclear ribonucleoprotein A0	HNRNPA0	1326
Kinesin-1 heavy chain	KIF5B	1327
Coronin-1B	CORO1B	1328
Dynactin subunit 6	DCTN6	1329
Tricarboxylate transport protein, mitochondrial	SLC25A1	1330
Protein S100-A12;Calcitermin	S100A12	1331
Desmin	DES	1332
Signal recognition particle 14 kDa protein	SRP14	1333
Glutaredoxin-related protein 5, mitochondrial	GLRX5	1334
Coatomer subunit gamma-1	COPG1	1335
Acylamino-acid-releasing enzyme	APEH	1336
Glyoxalase domain-containing protein 4	GLOD4	1337
Ubiquinone biosynthesis protein COQ9, mitochondrial	COQ9	1338
ADP-ribosylation factor 4	ARF4	1339
Sorting nexin-6;Sorting nexin-6, N-terminally processed	SNX6	1340
Succinate-semialdehyde dehydrogenase, mitochondrial	ALDH5A1	1341
U6 snRNA-associated Sm-like protein LSm7	LSM7	1342
Eukaryotic translation initiation factor 3 subunit M	EIF3M	1343
Actin-related protein 2/3 complex subunit 1A	ARPC1A	1344
Sequestosome-1	SQSTM1	1345
Lysosomal Pro-X carboxypeptidase	PRCP	1346
Tumor protein p63-regulated gene 1-like protein	TPRG1L	1347
Histidine--tRNA ligase, cytoplasmic	HARS	1348
Lamin-B1	LMNB1	1349
Hemoglobin subunit mu	HBM	1350
PRA1 family protein 2	PRAF2	1351
Dehydrogenase/reductase SDR family member 7	DHRS7	1352
Xaa-Pro dipeptidase	PEPD	1353
Isoamyl acetate-hydrolyzing esterase 1 homolog	IAH1	1354
Phosphatidylinositol-binding clathrin assembly protein	PICALM	1355
Fibromodulin	FMOD	1356
Eukaryotic translation initiation factor 3 subunit K	EIF3K	1357
NADH dehydrogenase [ubiquinone] iron-sulfur protein 8, mitochondrial	NDUFS8	1358
Acylpyruvase FAHD1, mitochondrial	FAHD1	1359
Caprin-2	CAPRIN2	1360
Thrombospondin-1	THBS1	1361
Tetratricopeptide repeat protein 1	TTC1	1362
Heat shock protein 75 kDa, mitochondrial	TRAP1	1363
Eukaryotic translation initiation factor 4E-binding protein 2	EIF4EBP2	1364
Adenylate kinase 4, mitochondrial	AK4	1365
Programmed cell death protein 5	PDCD5	1366
Glycolipid transfer protein	GLTP	1367
1-phosphatidylinositol 4,5-bisphosphate phosphodiesterase delta-1	PLCD1	1368
26S proteasome non-ATPase regulatory subunit 6	PSMD6	1369
HLA class I histocompatibility antigen, Cw-12 alpha chain;HLA class I histocompatibility antigen, Cw-15 alpha chain;HLA class I histocompatibility antigen, Cw-8 alpha chain;HLA class I histocompatibility antigen, Cw-5 alpha chain;HLA class I histocompatibility antigen, Cw-16 alpha chain	HLA-C	1370
Deoxyuridine 5-triphosphate nucleotidohydrolase, mitochondrial	DUT	1371
Putative phospholipase B-like 2;Putative phospholipase B-like 2 32 kDa form;Putative phospholipase B-like 2 45 kDa form	PLBD2	1372
Mesencephalic astrocyte-derived neurotrophic factor	MANF	1373
Activator of 90 kDa heat shock protein ATPase homolog 1	AHSA1	1374
Dynactin subunit 4	DCTN4	1375
Protein arginine N-methyltransferase 1	PRMT1	1376
Carbonic anhydrase 3	CA3	1377
Protein 4.1	EPB41	1378
Biliverdin reductase A	BLVRA	1379
26S protease regulatory subunit 10B	PSMC6	1380
Eukaryotic initiation factor 4A-III;Eukaryotic initiation factor 4A-III, N-terminally processed	EIF4A3	1381
NADH dehydrogenase [ubiquinone] 1 alpha subcomplex subunit 12	NDUFA12	1382
Tight junction protein ZO-1	TJP1	1383
EH domain-containing protein 3	EHD3	1384
WW domain-binding protein 2	WBP2	1385
26S proteasome non-ATPase regulatory subunit 14	PSMD14	1386
cAMP-dependent protein kinase catalytic subunit alpha	PRKACA;KIN27	1387
26S protease regulatory subunit 8	PSMC5	1388
4-aminobutyrate aminotransferase, mitochondrial	ABAT	1389
Protein phosphatase inhibitor 2;Protein phosphatase inhibitor 2-like protein 3	PPP1R2;PPP1R2P3	1390
Glycerol-3-phosphate dehydrogenase 1-like protein;Glycerol-3-phosphate dehydrogenase [NAD(+)]	GPD1L	1391
PEST proteolytic signal-containing nuclear protein	PCNP	1392
DnaJ homolog subfamily C member 5	DNAJC5	1393
Short-chain specific acyl-CoA dehydrogenase, mitochondrial	ACADS	1394
Low molecular weight phosphotyrosine protein phosphatase	ACP1	1395
40S ribosomal protein S26;Putative 40S ribosomal protein S26-like 1	RPS26;RPS26P11	1396
Ras-related protein Rap-1A	RAP1A	1397
Selenide, water dikinase 1	SEPHS1	1398
Neuronal growth regulator 1	NEGR1	1399
GrpE protein homolog 1, mitochondrial	GRPEL1	1400
Emerin	EMD	1401
Apoptosis-inducing factor 1, mitochondrial	AIFM1	1402
Phospholipase D3	PLD3	1403
Acidic leucine-rich nuclear phosphoprotein 32 family member B	ANP32B	1404
Sorting nexin-27	SNX27	1405
Beta-2-glycoprotein 1	APOH	1406
Vesicle transport protein GOT1B	GOLT1B	1407
ELAV-like protein;ELAV-like protein 4	ELAVL4	1408
Fibulin-1	FBLN1	1409
Isovaleryl-CoA dehydrogenase, mitochondrial	IVD	1410
Pleckstrin homology domain-containing family O member 2	PLEKHO2	1411
Hepatoma-derived growth factor-related protein 3	HDGFRP3	1412
Collagen alpha-1(XII) chain	COL12A1	1413
Eukaryotic translation initiation factor 2 subunit 2	EIF2S2	1414
Cathepsin G	CTSG	1415
EGF-containing fibulin-like extracellular matrix protein 1	EFEMP1	1416
Glycogenin-1	GYG1	1417
Mitogen-activated protein kinase 3;Mitogen-activated protein kinase	MAPK3	1418
Protein phosphatase 1F	PPM1F	1419
Transcription factor SOX-10	SOX10	1420
Complement component C8 alpha chain	C8A	1421
Prostaglandin reductase 1	PTGR1	1422
Acyl-coenzyme A thioesterase 1	ACOT1	1423
Signal transducing adapter molecule 1	STAM	1424
Retinal rod rhodopsin-sensitive cGMP 3,5-cyclic phosphodiesterase subunit delta	PDE6D	1425
Dynamin-like 120 kDa protein, mitochondrial;Dynamin-like 120 kDa protein, form S1	OPA1	1426
SUMO-activating enzyme subunit 2	UBA2	1427
U1 small nuclear ribonucleoprotein 70 kDa	SNRNP70	1428
Transmembrane emp24 domain-containing protein 2	TMED2	1429
Ragulator complex protein LAMTOR1	LAMTOR1	1430
IST1 homolog	IST1	1431
Cation-dependent mannose-6-phosphate receptor	M6PR	1432
Eukaryotic translation initiation factor 3 subunit J	EIF3J	1433
Transmembrane protein 14C	TMEM14C	1434
Mitochondrial intermembrane space import and assembly protein 40	CHCHD4	1435
Ras-related protein Ral-A	RALA;RALB	1436
Thioredoxin, mitochondrial	TXN2	1437
Actin-related protein 2/3 complex subunit 5-like protein	ARPC5L	1438
Mitotic spindle-associated MMXD complex subunit MIP18	FAM96B	1439
Peptidyl-prolyl cis-trans isomerase-like 1	PPIL1	1440
Ubiquitin-associated protein 2-like	UBAP2L	1441
Protein transport protein Sec31A	SEC31A	1442
Myeloid-derived growth factor	MYDGF	1443
Eukaryotic translation initiation factor 3 subunit L	EIF3L	1444
YTH domain-containing family protein 3	YTHDF3	1445
UBX domain-containing protein 4	UBXN4	1446
Ribonucleoside-diphosphate reductase subunit M2 B	RRM2B	1447
Multifunctional protein ADE2;Phosphoribosylaminoimidazole-succinocarboxamide synthase;Phosphoribosylaminoimidazole carboxylase	PAICS	1448
Transgelin;Calponin;Calponin-1	CNN1	1449
Prolyl endopeptidase	PREP	1450
26S proteasome non-ATPase regulatory subunit 13	PSMD13	1451
Cytoplasmic aconitate hydratase	ACO1	1452
Ras GTPase-activating-like protein IQGAP2	IQGAP2	1453
	MBNL1	1454
Apolipoprotein A-IV	APOA4	1455
Ferrochelatase, mitochondrial	FECH	1456
OCIA domain-containing protein 1	OCIAD1	1457
Endoplasmic reticulum lectin 1	ERLEC1	1458
Thioredoxin reductase 1, cytoplasmic	TXNRD1	1459
NADH dehydrogenase [ubiquinone] 1 beta subcomplex subunit 11, mitochondrial	NDUFB11	1460
KN motif and ankyrin repeat domain-containing protein 2	KANK2	1461
Aspartyl/asparaginyl beta-hydroxylase	ASPH	1462
Proteasome subunit beta type-10	PSMB10	1463
MICOS complex subunit MIC25	CHCHD6	1464
Cadherin-1;E-Cad/CTF1;E-Cad/CTF2;E-Cad/CTF3	CDH1	1465
Transgelin-3;Transgelin	TAGLN3	1466
Glycerol-3-phosphate dehydrogenase, mitochondrial	GPD2	1467
Ectonucleotide pyrophosphatase/phosphodiesterase family member 6	ENPP6	1468
Mannose-6-phosphate isomerase	MPI	1469
Malectin	MLEC	1470
Eukaryotic translation initiation factor 3 subunit D	EIF3D	1471
Galectin-3-binding protein	LGALS3BP	1472
	CAMK2D	1473
Olfactomedin-like protein 3	OLFML3	1474
Scaffold attachment factor B1	SAFB	1475
ADP-ribosylation factor-like protein 1	ARL1	1476
Contactin-1	CNTN1	1477
Serine/arginine-rich splicing factor 10	SRSF10	1478
Heterogeneous nuclear ribonucleoprotein U-like protein 1	HNRNPUL1	1479
Regulator of G-protein signaling 10	RGS10	1480
CDGSH iron-sulfur domain-containing protein 2	CISD2	1481
Histone H1x	H1FX	1482
Proteasome subunit beta type-7	PSMB7	1483
Regulator of cell cycle RGCC	RGCC	1484
Ribosyldihydronicotinamide dehydrogenase [quinone]	NQO2	1485
NADH dehydrogenase [ubiquinone] 1 beta subcomplex subunit 10	NDUFB10	1486
Protein transport protein Sec23A	SEC23A	1487
E3 ubiquitin/ISG15 ligase TRIM25	TRIM25	1488
PC4 and SFRS1-interacting protein	PSIP1	1489
Receptor expression-enhancing protein 5;Receptor expression-enhancing protein	REEP5	1490
UDP-glucose 6-dehydrogenase	UGDH	1491
Carnitine O-palmitoyltransferase 1, liver isoform	CPT1A	1492
Proline-rich transmembrane protein 2	PRRT2	1493
DnaJ homolog subfamily A member 2	DNAJA2	1494
Mitochondrial import inner membrane translocase subunit Tim13	TIMM13	1495
Ribosome-binding protein 1	RRBP1	1496
Parkinson disease 7 domain-containing protein 1	PDDC1	1497
AP-2 complex subunit alpha-1	AP2A1	1498
Ganglioside GM2 activator;Ganglioside GM2 activator isoform short	GM2A	1499
Rabankyrin-5	ANKFY1	1500
Glutaredoxin-3	GLRX3	1501
Thyroid receptor-interacting protein 6	TRIP6	1502
Galactokinase	GALK1	1503
Chymase	CMA1	1504
Myosin light chain 1/3, skeletal muscle isoform	MYL1	1505
Dynamin-1	DNM1	1506
Copper chaperone for superoxide dismutase	CCS	1507
NEDD8-activating enzyme E1 catalytic subunit	UBA3	1508
AP-1 complex subunit beta-1	AP1B1	1509
NADH dehydrogenase [ubiquinone] iron-sulfur protein 4, mitochondrial	NDUFS4	1510
Mitochondrial import receptor subunit TOM40 homolog	TOMM40	1511
Ester hydrolase C11orf54	C11orf54	1512
cAMP-dependent protein kinase type II-beta regulatory subunit	PRKAR2B	1513
HLA class II histocompatibility antigen gamma chain	CD74	1514
2-deoxynucleoside 5-phosphate N-hydrolase 1	DNPH1	1515
Ig alpha-2 chain C region	IGHA2	1516
Enoyl-CoA delta isomerase 1, mitochondrial	ECI1;DCI	1517
Endophilin-A1	SH3GL2	1518
Serum amyloid A-2 protein	SAA2	1519
Integrin alpha-V;Integrin alpha-V heavy chain;Integrin alpha-V light chain	ITGAV	1520
Echinoderm microtubule-associated protein-like 2	EML2	1521
Alkaline phosphatase, tissue-nonspecific isozyme	ALPL	1522
Neuronal membrane glycoprotein M6-b	GPM6B	1523
V-type proton ATPase subunit G 1	ATP6V1G1	1524
Methionine adenosyltransferase 2 subunit beta	MAT2B	1525
MAGUK p55 subfamily member 6	MPP6	1526
Beta-2-syntrophin	SNTB2	1527
Latrophilin-2	ADGRL2;LPHN2	1528
Carboxypeptidase;Lysosomal protective protein;Lysosomal protective protein 32 kDa chain;Lysosomal protective protein 20 kDa chain	CTSA	1529
Protein NOXP20	FAM114A1	1530
Four and a half LIM domains protein 2	FHL2	1531
Ras-related protein Ral-B	RALB	1532
SNARE-associated protein Snapin	SNAPIN	1533
Ethylmalonyl-CoA decarboxylase	ECHDC1	1534
Beta-centractin	ACTR1B	1535
Laminin subunit alpha-5	LAMA5	1536
Epsin-1	EPN1	1537
Cytochrome c oxidase assembly factor 6 homolog	COA6	1538
Complement C1s subcomponent;Complement C1s subcomponent heavy chain;Complement C1s subcomponent light chain	C1S	1539
Glycylpeptide N-tetradecanoyltransferase 1	NMT1	1540
Hydroxysteroid dehydrogenase-like protein 2	HSDL2	1541
Protein NipSnap homolog 2	GBAS	1542
Sideroflexin;Sideroflexin-3	SFXN3	1543
NADH dehydrogenase [ubiquinone] 1 alpha subcomplex subunit 2	NDUFA2	1544
Sorting nexin-2	SNX2	1545
Endophilin-B2	SH3GLB2	1546
SUN domain-containing protein 2	SUN2	1547
DCC-interacting protein 13-alpha	APPL1	1548
Sec1 family domain-containing protein 1	SCFD1	1549
Methionine aminopeptidase 2	METAP2	1550
Chondroitin sulfate proteoglycan 4	CSPG4	1551
Costars family protein ABRACL	ABRACL	1552
AP-2 complex subunit mu	AP2M1	1553
Isoaspartyl peptidase/L-asparaginase;Isoaspartyl peptidase/L-asparaginase alpha chain;Isoaspartyl peptidase/L-asparaginase beta chain	ASRGL1	1554
MICOS complex subunit MIC27	APOOL	1555
Replication protein A 32 kDa subunit	RPA2	1556
Vigilin	HDLBP	1557
Phosphoglucomutase-1	PGM1	1558
Fatty aldehyde dehydrogenase	ALDH3A2	1559
Pleckstrin homology domain-containing family B member 1	PLEKHB1	1560
Dystrophin	DMD	1561
High mobility group protein HMG-I/HMG-Y	HMGA1	1562
COMM domain-containing protein 9	COMMD9	1563
Dynactin subunit 3	DCTN3	1564
Diphosphomevalonate decarboxylase	MVD	1565
Stromal cell-derived factor 2-like protein 1	SDF2L1	1566
Epsilon-sarcoglycan	SGCE	1567
NADH dehydrogenase [ubiquinone] 1 alpha subcomplex subunit 10, mitochondrial	NDUFA10	1568
Iron-sulfur cluster assembly enzyme ISCU, mitochondrial	ISCU	1569
Endoplasmic reticulum aminopeptidase 1	ERAP1	1570
Aminopeptidase N	ANPEP	1571
Coiled-coil domain-containing protein 92	CCDC92	1572
Secretory carrier-associated membrane protein 3	SCAMP3	1573
Myeloblastin	PRTN3	1574
Mitotic checkpoint protein BUB3	BUB3	1575
AP-2 complex subunit alpha-2	AP2A2	1576
Inosine triphosphate pyrophosphatase	ITPA	1577
Haloacid dehalogenase-like hydrolase domain-containing protein 3	HDHD3	1578
Pirin	PIR	1579
Acid ceramidase;Acid ceramidase subunit alpha;Acid ceramidase subunit beta	ASAH1	1580
Secretory carrier-associated membrane protein 1	SCAMP1	1581
Vesicle-associated membrane protein 1	VAMP1	1582
Endothelial differentiation-related factor 1	EDF1	1583
Protein C10	C12orf57	1584
ERO1-like protein alpha	ERO1L	1585
Ribose-phosphate pyrophosphokinase 1	PRPS1	1586
COP9 signalosome complex subunit 5	COPS5	1587
LETM1 and EF-hand domain-containing protein 1, mitochondrial	LETM1	1588
KN motif and ankyrin repeat domain-containing protein 4	KANK4	1589
Keratin, type II cytoskeletal 1	KRT1	1590
Sodium/potassium-transporting ATPase subunit alpha-3	ATP1A3	1591
Thiosulfate sulfurtransferase/rhodanese-like domain-containing protein 1	TSTD1	1592
Gamma-interferon-inducible lysosomal thiol reductase	IFI30	1593
Succinyl-CoA ligase [GDP-forming] subunit beta, mitochondrial	SUCLG2	1594
Alpha-endosulfine	ENSA	1595
	MKKS	1596
Latexin	LXN	1597
Rho GTPase-activating protein 35	ARHGAP35;GRLF1	1598
Grancalcin	GCA	1599
NADH dehydrogenase [ubiquinone] iron-sulfur protein 7, mitochondrial	NDUFS7	1600
Calcium/calmodulin-dependent protein kinase type II subunit gamma	CAMK2G	1601
Lipoamide acyltransferase component of branched-chain alpha-keto acid dehydrogenase complex, mitochondrial	DBT	1602
COP9 signalosome complex subunit 7a	COPS7A	1603
DnaJ homolog subfamily C member 8	DNAJC8	1604
FERM domain-containing protein 8	FRMD8	1605
Adipocyte enhancer-binding protein 1	AEBP1	1606
Gamma-soluble NSF attachment protein	NAPG	1607
Transportin-1	TNPO1	1608
Neurochondrin	NCDN	1609
Monoglyceride lipase	MGLL	1610
Enoyl-CoA hydratase domain-containing protein 3, mitochondrial	ECHDC3	1611
Peptidyl-prolyl cis-trans isomerase F, mitochondrial;Peptidyl-prolyl cis-trans isomerase	PPIF	1612
116 kDa U5 small nuclear ribonucleoprotein component	EFTUD2	1613
Mitochondrial antiviral-signaling protein	MAVS	1614
26S protease regulatory subunit 4	PSMC1	1615
Protein FAM162A	FAM162A	1616
ADAMTS-like protein 5	ADAMTSL5	1617
Biogenesis of lysosome-related organelles complex 1 subunit 2	BLOC1S2	1618
Cysteine and histidine-rich domain-containing protein 1	CHORDC1	1619
Isochorismatase domain-containing protein 1	ISOC1	1620
Transmembrane 9 superfamily member 2	TM9SF2	1621
Ubiquitin fusion degradation protein 1 homolog	UFD1L	1622
Peroxisomal acyl-coenzyme A oxidase 1	ACOX1	1623
ATPase family AAA domain-containing protein 1	ATAD1	1624
Tripartite motif-containing protein 2	TRIM2	1625
Guanine nucleotide-binding protein subunit alpha-13	GNA13	1626
Paralemmin-1	PALM	1627
Gamma-glutamylcyclotransferase	GGCT	1628
Far upstream element-binding protein 3	FUBP3	1629
Ferritin light chain;Ferritin	FTL	1630
NEDD8-activating enzyme E1 regulatory subunit	NAE1	1631
Interferon-induced transmembrane protein 3;Putative dispanin subfamily A member 2d	IFITM3	1632
Collagen alpha-1(I) chain	COL1A1	1633
26S proteasome non-ATPase regulatory subunit 3	PSMD3	1634
Fructosamine-3-kinase	FN3K	1635
Coronin-1C;Coronin	CORO1C	1636
Zinc finger protein 428	ZNF428	1637
Potassium/sodium hyperpolarization-activated cyclic nucleotide-gated channel 1	HCN1	1638
Bifunctional ATP-dependent dihydroxyacetone kinase/FAD-AMP lyase (cyclizing);ATP-dependent dihydroxyacetone kinase;FAD-AMP lyase (cyclizing)	TKFC;DAK	1639
Protein lunapark	LNP	1640
Serine hydroxymethyltransferase, cytosolic	SHMT1	1641
NAD(P)H dehydrogenase [quinone] 1	NQO1	1642
Migration and invasion enhancer 1	MIEN1	1643
Serine/threonine-protein phosphatase 2A 55 kDa regulatory subunit B alpha isoform	PPP2R2A	1644
Pancreatic progenitor cell differentiation and proliferation factor	PPDPF	1645
AP-1 complex subunit mu-1	AP1M1	1646
Myosin-10	MYH10	1647
ATP-dependent RNA helicase DDX3X	DDX3X	1648
Dual specificity mitogen-activated protein kinase kinase 1	MAP2K1	1649
Guanylate kinase	GUK1	1650
BUB3-interacting and GLEBS motif-containing protein ZNF207	ZNF207	1651
Cadherin-19	CDH19	1652
Protein phosphatase 1A	PPM1A	1653
Lysosome-associated membrane glycoprotein 1	LAMP1	1654
Protein BRICK1	BRK1	1655
Uncharacterized protein C1orf198	C1orf198	1656
Casein kinase II subunit alpha;Casein kinase II subunit alpha 3	CSNK2A1;CSNK2A3	1657
Aldehyde dehydrogenase family 16 member A1	ALDH16A1	1658
Ras-related protein Rab-10	RAB10	1659
Guanine nucleotide-binding protein G(I)/G(S)/G(O) subunit gamma-3	GNG3	1660
COMM domain-containing protein 8	COMMD8	1661
Lanosterol synthase	LSS	1662
Disintegrin and metalloproteinase domain-containing protein 10	ADAM10	1663
Lambda-crystallin homolog	CRYL1	1664
Vacuolar protein sorting-associated protein VTA1 homolog	VTA1	1665
Tyrosine--tRNA ligase, cytoplasmic;Tyrosine--tRNA ligase, cytoplasmic, N-terminally processed;Tyrosine--tRNA ligase	YARS	1666
Pyruvate carboxylase, mitochondrial	PC	1667
RNA-binding motif, single-stranded-interacting protein 3	RBMS3	1668
Ferritin;Ferritin heavy chain;Ferritin heavy chain, N-terminally processed	FTH1	1669
C-Jun-amino-terminal kinase-interacting protein 4	SPAG9	1670
Ubiquitin-like-conjugating enzyme ATG3	ATG3	1671
Polypyrimidine tract-binding protein 2	PTBP2	1672
Deoxyguanosine kinase, mitochondrial	DGUOK	1673
Actin-related protein 10	ACTR10	1674
Myosin-14	MYH14	1675
U1 small nuclear ribonucleoprotein A	SNRPA	1676
Interferon-induced, double-stranded RNA-activated protein kinase	EIF2AK2	1677
SWI/SNF-related matrix-associated actin-dependent regulator of chromatin subfamily B member 1	SMARCB1	1678
Signal recognition particle 9 kDa protein	SRP9	1679
Endophilin-A2	SH3GL1	1680
Thioredoxin-related transmembrane protein 4	TMX4	1681
Dipeptidyl peptidase 2	DPP7	1682
1,2-dihydroxy-3-keto-5-methylthiopentene dioxygenase	ADI1	1683
Hematopoietic progenitor cell antigen CD34	CD34	1684
Complement C5;Complement C5 beta chain;Complement C5 alpha chain;C5a anaphylatoxin;Complement C5 alpha chain	C5	1685
Protein LZIC	LZIC	1686
Insulin-like growth factor-binding protein 7	IGFBP7	1687
Secretory carrier-associated membrane protein 2	SCAMP2	1688
Coronin-2B	CORO2B	1689
Heat shock protein 105 kDa	HSPH1	1690
EMILIN-1	EMILIN1	1691
Glucose-6-phosphate 1-dehydrogenase	G6PD	1692
Peptidyl-prolyl cis-trans isomerase FKBP8;Peptidyl-prolyl cis-trans isomerase	FKBP8	1693
3-hydroxyisobutyryl-CoA hydrolase, mitochondrial	HIBCH	1694
Short/branched chain specific acyl-CoA dehydrogenase, mitochondrial	ACADSB	1695
Prefoldin subunit 1	PFDN1	1696
Kynurenine--oxoglutarate transaminase 3	CCBL2	1697
Complex III assembly factor LYRM7	LYRM7	1698
Glutathione peroxidase;Phospholipid hydroperoxide glutathione peroxidase, mitochondrial	GPX4	1699
Heterogeneous nuclear ribonucleoprotein D-like	HNRNPDL	1700
N-terminal EF-hand calcium-binding protein 1	NECAB1	1701
Peptidyl-prolyl cis-trans isomerase FKBP1B;Peptidyl-prolyl cis-trans isomerase	FKBP1B	1702
Methylcrotonoyl-CoA carboxylase subunit alpha, mitochondrial	MCCC1	1703
Protein prune homolog 2	PRUNE2	1704
Ubiquitin/ISG15-conjugating enzyme E2 L6	UBE2L6	1705
Nodal modulator 3;Nodal modulator 2	NOMO3;NOMO2	1706
NADH dehydrogenase [ubiquinone] iron-sulfur protein 5	NDUFS5	1707
Branched-chain-amino-acid aminotransferase;Branched-chain-amino-acid aminotransferase, mitochondrial	BCAT2	1708
Protein PRRC1	PRRC1	1709
E3 ubiquitin-protein ligase RNF170	RNF170	1710
RuvB-like 2	RUVBL2	1711
Platelet basic protein;Connective tissue-activating peptide III;TC-2;Connective tissue-activating peptide III(1-81);Beta-thromboglobulin;Neutrophil-activating peptide 2(74);Neutrophil-activating peptide 2(73);Neutrophil-activating peptide 2;TC-1;Neutrophil-activating peptide 2(1-66);Neutrophil-activating peptide 2(1-63)	PPBP	1712
Abl interactor 1	ABI1	1713
Phosphatidylinositol 5-phosphate 4-kinase type-2 alpha	PIP4K2A	1714
Eukaryotic translation initiation factor 3 subunit E	EIF3E	1715
Retinol dehydrogenase 11	RDH11	1716
Complement C1r subcomponent;Complement C1r subcomponent heavy chain;Complement C1r subcomponent light chain	C1R	1717
Complement component C8 beta chain	C8B	1718
Proteasome subunit beta type;Proteasome subunit beta type-8	PSM8;PSMB8	1719
Sodium/potassium-transporting ATPase subunit beta-2	ATP1B2	1720
Density-regulated protein	DENR	1721
Serine/threonine-protein kinase 38-like	STK38L	1722
Pre-mRNA-splicing factor ATP-dependent RNA helicase DHX15	DHX15	1723
Amidophosphoribosyltransferase	PPAT	1724
Splicing factor 3A subunit 1	SF3A1	1725
Electron transfer flavoprotein-ubiquinone oxidoreductase, mitochondrial	ETFDH	1726
Mammalian ependymin-related protein 1	EPDR1	1727
Integrin alpha-2	ITGA2	1728
Splicing factor 3B subunit 3	SF3B3	1729
Importin-5	IPO5	1730
DDRGK domain-containing protein 1	DDRGK1	1731
Aldehyde dehydrogenase X, mitochondrial	ALDH1B1	1732
UPF0317 protein C14orf159, mitochondrial	C14orf159	1733
Guanine nucleotide-binding protein G(k) subunit alpha	GNAI3	1734
ADP-ribosylation factor 5	ARF5	1735
Protein AHNAK2	AHNAK2	1736
Translational activator of cytochrome c oxidase 1	TACO1	1737
Alpha-1-syntrophin	SNTA1	1738
Prefoldin subunit 3	VBP1	1739
Interferon-induced protein with tetratricopeptide repeats 1	IFIT1	1740
RNA binding motif protein, X-linked-like-1	RBMXL1	1741
Glutaryl-CoA dehydrogenase, mitochondrial	GCDH	1742
Estradiol 17-beta-dehydrogenase 11	HSD17B11	1743
Splicing factor U2AF 35 kDa subunit	U2AF1	1744
Alpha-aminoadipic semialdehyde synthase, mitochondrial;Lysine ketoglutarate reductase;Saccharopine dehydrogenase	AASS	1745
NFU1 iron-sulfur cluster scaffold homolog, mitochondrial	NFU1	1746
NADH dehydrogenase [ubiquinone] 1 beta subcomplex subunit 6	NDUFB6	1747
Protein Hook homolog 3	HOOK3	1748
Splicing factor 3A subunit 3	SF3A3	1749
GMP reductase;GMP reductase 2	GMPR2	1750
Monocarboxylate transporter 1	SLC16A1	1751
Very-long-chain enoyl-CoA reductase	TECR	1752
Corticosteroid-binding globulin	SERPINA6	1753
Mitochondrial import receptor subunit TOM70	TOMM70A	1754
Tensin-3	TNS3	1755
3-mercaptopyruvate sulfurtransferase;Sulfurtransferase	MPST	1756
Importin subunit alpha-7	KPNA6	1757
Tapasin	TAPBP	1758
Charged multivesicular body protein 4b	CHMP4B	1759
Transforming acidic coiled-coil-containing protein 1	TACC1	1760
Protein kinase C and casein kinase substrate in neurons protein 2	PACSIN2	1761
Constitutive coactivator of PPAR-gamma-like protein 1	FAM120A	1762
Integrin alpha-7;Integrin alpha-7 heavy chain;Integrin alpha-7 light chain;Integrin alpha-7 70 kDa form	ITGA7	1763
Poly(ADP-ribose) glycohydrolase ARH3	ADPRHL2	1764
Asporin	ASPN	1765
Dipeptidyl peptidase 3	DPP3	1766
Epidermal growth factor receptor substrate 15	EPS15	1767
GDP-L-fucose synthase	TSTA3	1768
Ubiquinol-cytochrome-c reductase complex assembly factor 2	UQCC2	1769
RNA-binding protein with serine-rich domain 1	RNPS1	1770
Transcriptional coactivator YAP1	YAP1	1771
Presequence protease, mitochondrial	PITRM1	1772
Lipid phosphate phosphohydrolase 1	PPAP2A	1773
Metalloreductase STEAP4	STEAP4	1774
Synapse-associated protein 1	SYAP1	1775
Eukaryotic translation initiation factor 3 subunit H	EIF3H	1776
Gamma-aminobutyric acid receptor-associated protein;Gamma-aminobutyric acid receptor-associated protein-like 1	GABARAP;GABARAPL1	1777
Fragile X mental retardation syndrome-related protein 2	FXR2	1778
Protein Mpv17	MPV17	1779
Cell cycle and apoptosis regulator protein 2	CCAR2	1780
Protein disulfide-isomerase TMX3	TMX3	1781
Selenoprotein M	SELM	1782
Cleavage and polyadenylation specificity factor subunit 6	CPSF6	1783
Tyrosine-protein phosphatase non-receptor type 11	PTPN11	1784
Sulfatase-modifying factor 2	SUMF2	1785
Radixin	RDX	1786
Acetolactate synthase-like protein	ILVBL	1787
EF-hand domain-containing protein D2	EFHD2	1788
Nuclear protein localization protein 4 homolog	NPLOC4	1789
Protein FAM63A	FAM63A	1790
Protein transport protein Sec24C	SEC24C	1791
Testin	TES	1792
3-hydroxybutyrate dehydrogenase type 2	BDH2	1793
Sodium channel protein type 7 subunit alpha	SCN7A	1794
Carnitine O-acetyltransferase	CRAT	1795
RING-box protein 2	RNF7	1796
Coronin	CORO7-PAM16	1797
Actin-like protein 6A	ACTL6A	1798
Visinin-like protein 1	VSNL1	1799
GTP-binding protein SAR1b	SAR1B;DKFZp434B2017	1800
Regulation of nuclear pre-mRNA domain-containing protein 1B	RPRD1B	1801
Serum amyloid A protein;Serum amyloid A-4 protein	SAA2-SAA4;SAA2;SAA4	1802
Oxidation resistance protein 1	OXR1	1803
Beta-soluble NSF attachment protein	NAPB	1804
Sorting nexin-5	SNX5	1805
Serine/threonine-protein phosphatase;Serine/threonine-protein phosphatase 5	PPP5C	1806
Splicing factor 3B subunit 1	SF3B1	1807
Platelet factor 4;Platelet factor 4, short form;Platelet factor 4 variant;Platelet factor 4 variant(4-74);Platelet factor 4 variant(5-74);Platelet factor 4 variant(6-74)	PF4;PF4V1	1808
C-terminal-binding protein 1	CTBP1	1809
H/ACA ribonucleoprotein complex subunit 2	NHP2	1810
Sodium/potassium-transporting ATPase subunit alpha-2	ATP1A2	1811
PDZ and LIM domain protein 5	PDLIM5	1812
Histidine triad nucleotide-binding protein 3	HINT3	1813
Cysteine--tRNA ligase, cytoplasmic	CARS	1814
Beta-sarcoglycan	SGCB	1815
Alpha-N-acetylgalactosaminidase	NAGA	1816
Carnitine O-palmitoyltransferase 2, mitochondrial	CPT2	1817
Synaptosomal-associated protein 23;Synaptosomal-associated protein	SNAP23	1818
Programmed cell death protein 6	PDCD6	1819
Fibroblast growth factor 1	FGF1	1820
Tubulointerstitial nephritis antigen-like	TINAGL1	1821
Signal recognition particle receptor subunit beta	SRPRB	1822
Splicing factor 3B subunit 2	SF3B2	1823
Tubulin--tyrosine ligase-like protein 12	TTLL12	1824
Eukaryotic translation initiation factor 5A-2;Eukaryotic translation initiation factor 5A	EIF5A2	1825
Calcium-binding mitochondrial carrier protein Aralar1	SLC25A12	1826
Acyl-protein thioesterase 1	LYPLA1	1827
26S proteasome non-ATPase regulatory subunit 8	PSMD8	1828
CDP-diacylglycerol--inositol 3-phosphatidyltransferase	CDIPT	1829
Complement C1q subcomponent subunit B	C1QB	1830
Receptor expression-enhancing protein 2;Receptor expression-enhancing protein	REEP2	1831
Putative adenosylhomocysteinase 2	AHCYL1	1832
Xaa-Pro aminopeptidase 1	XPNPEP1	1833
Small nuclear ribonucleoprotein-associated protein N;Small nuclear ribonucleoprotein-associated proteins B and B	SNRPN;SNRPB	1834
Ras-related protein Rab-35	RAB35	1835
Microtubule-associated protein 2	MAP2	1836
2-oxoisovalerate dehydrogenase subunit alpha, mitochondrial	BCKDHA	1837
Threonine--tRNA ligase, cytoplasmic	TARS	1838
Amphiphysin	AMPH	1839
Enoyl-CoA delta isomerase 2, mitochondrial	ECI2	1840
Protein DDI1 homolog 2	DDI2	1841
3-ketodihydrosphingosine reductase	KDSR	1842
BRO1 domain-containing protein BROX	BROX	1843
Immunity-related GTPase family Q protein	IRGQ	1844
RNA-binding protein 4	RBM4	1845
Nitrilase homolog 1	NIT1	1846
Intraflagellar transport protein 25 homolog	HSPB11	1847
Proteasomal ubiquitin receptor ADRM1	ADRM1	1848
Cysteine desulfurase, mitochondrial	NFS1	1849
DnaJ homolog subfamily A member 3, mitochondrial	DNAJA3	1850
Importin-7	IPO7	1851
Cadherin-2	CDH2	1852
Long-chain-fatty-acid--CoA ligase 3	ACSL3	1853
ER membrane protein complex subunit 8	EMC8	1854
AP-3 complex subunit mu-1	AP3M1	1855
Ras GTPase-activating protein-binding protein 1	G3BP1	1856
NEDD8-conjugating enzyme Ubc12	UBE2M	1857
Acyl-coenzyme A thioesterase 9, mitochondrial	ACOT9	1858
Galectin-related protein;Galectin	LGALSL	1859
CAP-Gly domain-containing linker protein 2	CLIP2	1860
40S ribosomal protein S10	RPS10	1861
Signal peptidase complex subunit 2	SPCS2	1862
Elongation factor Ts, mitochondrial	TSFM	1863
Chromatin complexes subunit BAP18	C17orf49;BAP18;RNASEK-C17orf49	1864
Prolow-density lipoprotein receptor-related protein 1;Low-density lipoprotein receptor-related protein 1 85 kDa subunit;Low-density lipoprotein receptor-related protein 1 515 kDa subunit;Low-density lipoprotein receptor-related protein 1 intracellular domain	LRP1	1865
UPF0693 protein C10orf32	C10orf32-ASMT;C10orf32	1866
Syntaxin-4	STX4	1867
Na(+)/H(+) exchange regulatory cofactor NHE-RF2	SLC9A3R2	1868
Mid1-interacting protein 1	MID1IP1	1869
Phosphoribosyl pyrophosphate synthase-associated protein 1	PRPSAP1	1870
STE20/SPS1-related proline-alanine-rich protein kinase	STK39	1871
Epidermal growth factor receptor substrate 15-like 1	EPS15L1	1872
RNA 3-terminal phosphate cyclase	RTCA	1873
Ubiquilin-2	UBQLN2	1874
39S ribosomal protein L49, mitochondrial	MRPL49	1875
Transmembrane protein 35	TMEM35	1876
Non-histone chromosomal protein HMG-14	HMGN1	1877
26S proteasome non-ATPase regulatory subunit 5	PSMD5	1878
V-type proton ATPase subunit H	ATP6V1H	1879
Carboxypeptidase Q	CPQ	1880
Heat shock protein beta-8	HSPB8	1881
Vacuolar protein sorting-associated protein 4B	VPS4B	1882
C4b-binding protein alpha chain	C4BPA	1883
Huntingtin-interacting protein K	HYPK	1884
Adenylosuccinate synthetase isozyme 2	ADSS	1885
Cytochrome b reductase 1	CYBRD1	1886
Phosphoribosyl pyrophosphate synthase-associated protein 2	PRPSAP2	1887
Protein Hikeshi	C11orf73	1888
Phosphatidylinositol transfer protein alpha isoform	PITPNA	1889
Hemoglobin subunit theta-1	HBQ1	1890
Intracellular hyaluronan-binding protein 4	HABP4	1891
2-oxoisovalerate dehydrogenase subunit beta, mitochondrial	BCKDHB	1892
60 kDa SS-A/Ro ribonucleoprotein	TROVE2	1893
Uncharacterized protein C14orf142	C14orf142	1894
Apolipoprotein C-I;Truncated apolipoprotein C-I	APOC1	1895
Serine/threonine-protein phosphatase;Serine/threonine-protein phosphatase PP1-gamma catalytic subunit	PPP1CC	1896
DnaJ homolog subfamily B member 1	DNAJB1	1897
Reticulocalbin-3	RCN3	1898
Ataxin-10	ATXN10	1899
Spermatogenesis-associated protein 31E1	SPATA31E1	1900
KH domain-containing, RNA-binding, signal transduction-associated protein 3	KHDRBS3	1901
Protein sel-1 homolog 1	SEL1L	1902
Optineurin	OPTN	1903
N-acetylmuramoyl-L-alanine amidase	PGLYRP2	1904
Regulator of chromosome condensation	RCC1	1905
NHL repeat-containing protein 2	NHLRC2	1906
C-1-tetrahydrofolate synthase, cytoplasmic;Methylenetetrahydrofolate dehydrogenase;Methenyltetrahydrofolate cyclohydrolase;Formyltetrahydrofolate synthetase;C-1-tetrahydrofolate synthase, cytoplasmic, N-terminally processed	MTHFD1	1907
Endophilin-B1	SH3GLB1	1908
Protein PML	PML	1909
26S proteasome non-ATPase regulatory subunit 12	PSMD12	1910
rRNA 2-O-methyltransferase fibrillarin	FBL	1911
Rho GTPase-activating protein 17	ARHGAP17	1912
Succinate dehydrogenase cytochrome b560 subunit, mitochondrial	SDHC	1913
NAD(P) transhydrogenase, mitochondrial	NNT	1914
Integrin beta	ITGB2	1915
Stromal cell-derived factor 2	SDF2	1916
Arfaptin-1	ARFIP1	1917
Endoplasmic reticulum-Golgi intermediate compartment protein 1	ERGIC1	1918
Adseverin	SCIN	1919
GDNF family receptor alpha-3	GFRA3	1920
Amyloid beta A4 protein;N-APP;Soluble APP-alpha;Soluble APP-beta;C99;Beta-amyloid protein 42;Beta-amyloid protein 40;C83;P3(42);P3(40);C80;Gamma-secretase C-terminal fragment 59;Gamma-secretase C-terminal fragment 57;Gamma-secretase C-terminal fragment 50;C31	APP	1921
Proliferating cell nuclear antigen	PCNA	1922
ATP-dependent RNA helicase DDX19B	DDX19A;DDX19B	1923
Nicotinate-nucleotide pyrophosphorylase [carboxylating]	QPRT	1924
WD repeat and FYVE domain-containing protein 1	WDFY1	1925
Serine/threonine-protein kinase DCLK1	DCLK1	1926
Mitochondrial import receptor subunit TOM20 homolog	TOMM20	1927
Cytochrome c oxidase subunit NDUFA4	NDUFA4	1928
Neprilysin	MME	1929
Neutral amino acid transporter B(0);Amino acid transporter	SLC1A5	1930
U8 snoRNA-decapping enzyme	NUDT16	1931
Protein Dr1	DR1	1932
Small nuclear ribonucleoprotein E	SNRPE	1933
Phosphatidylinositol transfer protein beta isoform	PITPNB	1934
AP-2 complex subunit sigma	AP2S1	1935
Carboxymethylenebutenolidase homolog	CMBL	1936
COMM domain-containing protein 3	COMMD3;COMMD3-BMI1	1937
Ephrin-B1	EFNB1	1938
Myeloid cell nuclear differentiation antigen	MNDA	1939
ATP-dependent DNA helicase Q1	RECQL	1940
	GNB5	1941
Serine protease HTRA2, mitochondrial	HTRA2	1942
Fructose-1,6-bisphosphatase 1	FBP1	1943
D-beta-hydroxybutyrate dehydrogenase, mitochondrial	BDH1	1944
Eukaryotic translation initiation factor 4 gamma 1	EIF4G1	1945
3-phosphoinositide-dependent protein kinase 1;Putative 3-phosphoinositide-dependent protein kinase 2	PDPK1;PDPK2P	1946
U5 small nuclear ribonucleoprotein 40 kDa protein	SNRNP40	1947
Tetraspanin;Tetraspanin-4	TSPAN4	1948
Serine hydroxymethyltransferase, mitochondrial	SHMT2	1949
ATP-dependent Clp protease proteolytic subunit, mitochondrial;ATP-dependent Clp protease proteolytic subunit	CLPP	1950
SH3 domain-binding glutamic acid-rich-like protein 2	SH3BGRL2	1951
Proline synthase co-transcribed bacterial homolog protein	PROSC	1952
SAP domain-containing ribonucleoprotein	SARNP	1953
Metalloproteinase inhibitor 1	TIMP1	1954
Gap junction gamma-3 protein	GJC3	1955
Inter-alpha-trypsin inhibitor heavy chain H5	ITIH5	1956
V-type proton ATPase subunit d 1	ATP6V0D1	1957
Cell cycle control protein 50A	TMEM30A	1958
60S ribosomal protein L37a	RPL37A	1959
Protein phosphatase methylesterase 1	PPME1	1960
Probable 8-oxo-dGTP diphosphatase NUDT15	NUDT15	1961
Septin-6	SEPT6	1962
Dynamin-2	DNM2	1963
Transmembrane protein 165	TMEM165	1964
Kinesin-like protein KIF20B	KIF20B	1965
AP-1 complex subunit sigma-2	AP1S2	1966
Mitochondrial import inner membrane translocase subunit Tim8 A	TIMM8A	1967
Paraspeckle component 1	PSPC1	1968
Thyroid hormone receptor-associated protein 3	THRAP3	1969
Complement factor I;Complement factor I heavy chain;Complement factor I light chain	CFI	1970
Ras-related protein Rab-2B	RAB2B;DKFZp313C1541	1971
Raftlin	RFTN1	1972
Glia maturation factor gamma	GMFG	1973
Fatty acid desaturase 2	FADS2	1974
Pyruvate dehydrogenase protein X component, mitochondrial	PDHX	1975
Exportin-1	XPO1	1976
Peroxisomal biogenesis factor 19	PEX19	1977
Sushi domain-containing protein 2	SUSD2	1978
Double-stranded RNA-binding protein Staufen homolog 2	STAU2	1979
Mitochondrial import inner membrane translocase subunit TIM50	TIMM50	1980
Nucleobindin-2;Nesfatin-1	HEL-S-109;NUCB2;Nucb2	1981
Thioredoxin-related transmembrane protein 1	TMX1	1982
HIG1 domain family member 2A, mitochondrial	HIGD2A	1983
Nucleolar protein 56	NOP56	1984
E2/E3 hybrid ubiquitin-protein ligase UBE2O	UBE2O	1985
Sorting nexin;Sorting nexin-9	SNX9	1986
Trans-3-hydroxy-L-proline dehydratase	L3HYPDH	1987
Synaptogyrin-2	SYNGR2	1988
Pseudouridine-5-phosphatase	HDHD1	1989
Guanine nucleotide-binding protein subunit gamma;Guanine nucleotide-binding protein G(I)/G(S)/G(O) subunit gamma-10	hCG_1994888;GNG10	1990
FAS-associated factor 2	FAF2	1991
	IGHV3OR16-12	1992
Thiamine-triphosphatase	THTPA	1993
Voltage-gated potassium channel subunit beta-2	KCNAB2	1994
Importin subunit alpha-4	KPNA3	1995
Transmembrane emp24 domain-containing protein 4	TMED4	1996
Nucleoprotein TPR	TPR	1997
DNA fragmentation factor subunit alpha	DFFA	1998
[truncated: 3,247 more rows]
