# Supplementary material for: Comparison of the Rat and Human Dorsal Root Ganglion Proteome
Source: Sci Rep. 2018 Sep 7;8:13469. doi: 10.1038/s41598-018-31189-9 (PMC6128859; doi:10.1038/s41598-018-31189-9)
Supplement: Supplementary file 3 — Supplementary Table 2 [file 41598_2018_31189_MOESM3_ESM.xlsx]

## Sheet: Sheet1
Ranked Protein Abundance: Rat
Gene Names	Ranked Protein Abundance
Hbb	1
Hba1	2
Mbp	3
Mpz	4
Tuba1a	5
Tmsb4x	6
Actg1	7
S100b	8
Tubb4b	9
Lgals1	10
Nefm	11
Hist2h2ac	12
Pmp2	13
Vim	14
Nefl	15
Uchl1	16
Alb	17
Dbi	18
Gapdh	19
Sncg	20
Tmsb10	21
Hist1h4b	22
Prx	23
Calm1	24
Nefh	25
Hemoglobin subunit beta-2	26
RPLP2	27
Hspa8	28
Ywhaz	29
Hbb-b1	30
Rps27a	31
Pebp1	32
Ckb	33
Atp5b	34
Dpysl2	35
Acta2	36
Arhgdia	37
Anxa2	38
Fkbp1a	39
Eef1a1	40
Tubb2a	41
Hsp90ab1	42
Cd9	43
Tubb3	44
Rplp1	45
Lum	46
Ppia	47
Prph	48
S100a10	49
Ndrg1	50
Ywhag	51
Cfl1	52
Dcn	53
Calr	54
Ahsg	55
Ywhae	56
Prdx2	57
Aldoa	58
Pea15	59
Cnp	60
Txn	61
Eno2	62
Ldha	63
Mdh2	64
Ywhaq	65
Atp5a1	66
Hspa5	67
Ogn	68
Gng2	69
Tpi1	70
Pkm	71
Pdia3	72
Fabp5	73
Anxa5	74
Akr1b1	75
Eef1b2	76
Tkt	77
Eif5a	78
Ldhb	79
Ig kappa chain C region, B allele	80
Sptan1	81
Ddah1	82
Marcks	83
Myl6	84
Pura	85
Hsp90aa1	86
Ywhah	87
Atp5j	88
Cryab	89
Pfn1	90
Nme2	91
Tubb5	92
Cadm4	93
Snca	94
Hist1h1c	95
H2afv	96
Cyb5a	97
Mdh1	98
Aldoc	99
Hist1h2bl	100
Atp5d	101
Cd81	102
A1i3	103
Serpinh1	104
Eno1	105
Park7	106
Rpl12	107
Sh3bgrl3	108
S100a4	109
RPS12	110
Rpsa	111
Skp1	112
Tpm4	113
Atp5i	114
Eef1a2	115
Atp1a3	116
RPS17	117
Fbxo2	118
Pgam1	119
Hmgb1	120
Epb41l2	121
Dynll1	122
S100a6	123
LOC679794	124
Vcp	125
Pdia6	126
Hspb1	127
Arf1	128
Lmna	129
Anxa6	130
Stmn1	131
Hnrnpa2b1	132
Vat1l	133
Hspd1	134
Atp1b1	135
Eef1g	136
Gstp1	137
Rps28	138
Ctsd	139
Ywhab	140
Acat2	141
Rps14	142
AHNAK	143
Prdx5	144
Ptrf	145
Serpina3k	146
Gnb1	147
Prdx6	148
Gdi1	149
Aco2	150
Hnrnpk	151
Hpx	152
Cstb	153
Rplp0	154
Prdx1	155
Pgk1	156
Gdi2	157
Col1a1	158
Tpm3	159
Gnb2l1	160
Cyb5r3	161
Hsp90b1	162
Cap1	163
Hnrnpa3	164
Dpysl3	165
ES1 protein homolog, mitochondrial	166
Ddah2	167
Capg	168
Ctsb	169
Eef2	170
Ttr	171
Sptbn1	172
Rps21	173
Tppp3	174
Mrpl39	175
Rtn4	176
Pdhb	177
Prelp	178
Mif	179
Vat1	180
Myl9	181
Epb41l3	182
Nid1	183
Cs	184
Dynlt3	185
Dld	186
Anxa4	187
Map1b	188
Hmgcs1	189
Lamc1	190
Myeov2	191
Mlip	192
Usmg5	193
Svip	194
RPS20	195
Npm1	196
Rpl17	197
Serpina1	198
Hsd17b10	199
Tuba4a	200
Tagln2	201
Got2	202
Basp1	203
Uqcrc1	204
Cadm3	205
Avil	206
Fis1	207
Aldh2	208
Cltc	209
Scrn1	210
Canx	211
Rpl10a	212
Vapb	213
Ckmt1b	214
Mapt	215
P4hb	216
Erh	217
Psma5	218
Csrp1	219
Hba-a3	220
Plp1	221
Gsn	222
Pcmt1	223
Tubb4a	224
Vwa1	225
Rap1gds1	226
Bcas1	227
Dctn2	228
Cox5a	229
Vamp2	230
Ca1	231
Bgn	232
Rps27	233
Calu	234
Eef1d	235
Rps3	236
Atp1b3	237
Rpl9	238
Pafah1b2	239
Rcn1	240
Actn4	241
Phb	242
Cct2	243
Ddt	244
Tpm2	245
Vdac1	246
St13	247
Eif4a2	248
Gnai2	249
Cplx1	250
Pfkp	251
Sod2	252
Gnb2	253
Tgfbi	254
Dpysl5	255
Slc25a4	256
Cox4i1	257
Hspg2	258
Cnn3	259
Phgdh	260
Igg-2a	261
Glud1	262
Purb	263
RPL7a	264
Map4	265
Fgb	266
Pfkm	267
Pygb	268
Lama2	269
Tcp1	270
Cst3	271
Rpl30	272
Capzb	273
Txnl1	274
Gmfb	275
Anxa1	276
Cntf	277
Uqcrfs1	278
Gsta4	279
Hspa12a	280
Atp5h	281
Gpi	282
Cct5	283
Akap12	284
RPL36	285
Got1	286
Atp5o	287
Igh-1a	288
Marcksl1	289
Ppp2r1a	290
Rbx1	291
Flnb	292
Pkn3	293
Usp5	294
Vcl	295
Cox5b	296
Wdr1	297
Uqcrc2	298
Hist1h1b	299
Etfa	300
Add1	301
Pfn2	302
Abca8a	303
LOC691716	304
Pafah1b1	305
Hint1	306
Naca	307
Capza2	308
Acly	309
Rps6	310
Acat1	311
C3	312
Fdps	313
Btf3	314
Pdha1l1	315
Cav1	316
SEPT11	317
Rps7	318
Arl8b	319
Tpt1	320
RPL32	321
Ca2	322
Cdc42	323
Rhoa	324
Myh9	325
RPS19	326
Ppa1	327
Rnh1	328
Ranbp1	329
Dynlrb1	330
Cend1	331
Capns1	332
Apod	333
Prkcsh	334
Nedd8	335
Atp5l	336
Prdx3	337
Mapk3	338
Atox1	339
Rab7a	340
Fasn	341
Atp5j2	342
Etfb	343
RPS13	344
Nes	345
Echs1	346
C1qbp	347
Sod1	348
Col6a1	349
Rpn2	350
Pcbp2	351
Atp1a1	352
Tpm1	353
Hadha	354
Cct3	355
Col15a1	356
Sept2	357
Apoe	358
Susd2	359
Dync1i2	360
Glo1	361
Hspa4	362
Acot7	363
Fkbp1b	364
Ybx1	365
LOC100363408	366
Hspa2	367
Lxn	368
Rtn1	369
Nid2	370
Gda	371
Cisd1	372
Sdha	373
Uba1	374
LOC364561	375
A1m	376
Rpl11	377
Cyc1	378
Cox6c2	379
Ndufv1	380
Map1a	381
serpina3l	382
Ndrg2	383
Rpl22	384
Prkcdbp	385
Rpl18	386
Pnp	387
Cct6a	388
Pgrmc1	389
Nap1l1	390
Plec	391
Hspa9	392
Ckm	393
Cat	394
Col14a1	395
Gstm2	396
Myl1	397
Lamb1	398
Dbnl	399
Scp2	400
Cct8	401
Aldh1a1	402
Sncb	403
Tuba1b	404
Hnrnpl	405
Acaa2	406
Hnrnph1	407
Cct4	408
Tardbp	409
Ahcy	410
Rps5	411
Actr3	412
Vdac2	413
Ptma	414
Pcp4	415
Rcn2	416
Capn2	417
Ogdh	418
Nsfl1c	419
Cbr1	420
Fetub	421
Rpl4	422
Rpl5	423
Rpl7	424
Mt-co2	425
Ubqln1	426
Mag	427
Snrpd1	428
Lamb2	429
LOC688963	430
Ganab	431
Dars	432
Ppib	433
Qdpr	434
Fga	435
Mapk1	436
Mgll	437
Dag1	438
Fgg	439
Ube2d2	440
Serpinb6	441
Sparc	442
Rpl19	443
Flna	444
Tmod2	445
Acaa1a	446
Pabpc1	447
Nsf	448
Vapa	449
Stip1	450
Atp6v1b2	451
Cox6b1	452
Tfg	453
Uqcrh	454
Sec13	455
Ndufa5	456
Capza1	457
Vps29	458
Gpd1	459
Nacad	460
Tf	461
Aspa	462
Hsph1	463
Cp	464
Actr1a	465
Apoa1	466
Ina	467
RPS26	468
Cox7a2	469
Immt	470
Rps4x	471
Fabp7	472
Rac1	473
Blvrb	474
TBCB	475
Plekhb1	476
Rpl27a	477
Idh3a	478
Napa	479
Bsg	480
Idi1	481
Hyou1	482
Ddx17	483
Asrgl1	484
Cox6a1	485
Itga6	486
Rps27l	487
Col6a2	488
Maob	489
Oat	490
Atp5c1	491
Pgd	492
Ube2n	493
Entpd2	494
Atp6v1e1	495
Hibadh	496
Rab14	497
Cct7	498
Bag3	499
Ndufa8	500
Add3	501
Akr1a1	502
Adh5	503
Nucb1	504
Otub1	505
Aimp1	506
NDUFS6	507
Psmb4	508
Stxbp1	509
Btf3l4	510
Acadl	511
Aprt	512
Cndp2	513
Sept7	514
hist1h1d	515
Hnrnpa1	516
Tceb1	517
Gpx3	518
Tom1l2	519
Nutf2	520
Gsta1	521
Abat	522
Actr2	523
RGD1562037	524
Rad23b	525
RGD1561333	526
Gc	527
Aimp2	528
Slc25a3	529
Nap1l5	530
Gfap	531
Dlat	532
Rab2a	533
Txndc5	534
Pdia4	535
Copz1	536
Psmb3	537
Hnrnpd	538
Psmf1	539
Pgls	540
Tax1bp3	541
Pfdn4	542
Rab11b	543
Atp6v1a	544
Ran	545
Ndufv2	546
Myl12b	547
Camk2g	548
Tagln	549
Psmb1	550
Synm	551
Map1lc3b	552
Ndufs1	553
Prdx4	554
Eif6	555
Strap	556
Idh3B	557
Dstn	558
Fus	559
Hadh	560
Pa2g4	561
Rpl13a	562
Rcn3	563
Itgb4	564
Tst	565
Klc1	566
Cotl1	567
Caprin1	568
Ppp1cc	569
Tpd52	570
Rpl3	571
Sept8	572
Serbp1	573
Efhd2	574
Aldh6a1	575
Cpne6	576
Chmp5	577
Rps8	578
Ppp2ca	579
Eprs	580
Cd99	581
Sfxn3	582
Sars	583
Atp2a2	584
Tufm	585
Sbspon	586
Fn1	587
Slc25a5	588
Sfpq	589
Rpl10	590
Hprt1	591
Psma1	592
Psmc4	593
Cacybp	594
Erp44	595
Myh1	596
Hnrnpab	597
Tceb2	598
S100a13	599
Taldo1	600
Apoa4	601
Dpysl4	602
Farsa	603
Psma7	604
Erp29	605
G3bp2	606
Ndufs3	607
Atic	608
Idh3g	609
Atp1a2	610
Cope	611
Elavl4	612
Lama4	613
Nars	614
Sh3bgrl	615
Msn	616
Hk1	617
Dync1h1	618
Tpd52l2	619
Vamp3	620
Apoc3	621
Mtpn	622
Hadhb	623
Rps9	624
Sntb1	625
LOC100911714	626
Slc4a1	627
Tln1	628
Eif2s3	629
RPS2	630
Hsbp1	631
Eif4h	632
Cltb	633
Sh3gl2	634
Reep5	635
Arpc1b	636
Fh	637
S100a1	638
Esd	639
Kpnb1	640
CatL	641
Dbn1	642
Clic4	643
Mcam	644
Ahnak2	645
Cfl2	646
Slc25a1	647
Dnajb11	648
Serpinb1b	649
Psap	650
Hnrnpu	651
Rpl6	652
Ddx39b	653
Ppp1r2	654
Dync1li1	655
Cbx3	656
LOC679753	657
Aldh9a1	658
Lyz2	659
Cplx2	660
Wars	661
Itih1	662
Nap1l4	663
Mapre2	664
Lsm3	665
Art3	666
Acy1a	667
Sucla2	668
Anp32b	669
Dpp7	670
Mylpf	671
Grb2	672
Nans	673
Bcat1	674
Rer1	675
Crk	676
Cpq	677
Rtn3	678
Matr3	679
Rpn1	680
Banf1	681
Map1lc3a	682
Hn1	683
Clic1	684
Ak1	685
Slc3a2	686
Psma4	687
Pllp	688
Vdac3	689
Cnpy2	690
Ndufa10	691
Timm9	692
Map6	693
Pcbp3	694
Tbca	695
Ube2v1	696
Snap25	697
Idh2	698
Gnao1	699
GLTP	700
Eci1	701
Dazap1	702
Map2	703
Ctnna1	704
Glul	705
Gyg1	706
Ncam1	707
Mcpt1	708
Serpinb1a	709
Cyb5r1	710
Dnpep	711
Ppm1f	712
Dync1li2	713
Alyref	714
Kars	715
Ctnnb1	716
Psma6	717
Rtcb	718
RPS18	719
Cds2	720
Mars	721
Cdkn1b	722
Esyt1	723
Flot2	724
Sar1a	725
Vars	726
Gabarapl2	727
Eif4a1	728
Pls3	729
Kpna4	730
Amph	731
Ssr4	732
Ubqln2	733
Ckap4	734
Plg	735
Hspb8	736
Eif3f	737
Prpf19	738
Flot1	739
Qki	740
Itih3	741
Dlst	742
Ndufv3	743
Ybx3	744
Ces1c	745
Eif3i	746
Cdc37	747
Maoa	748
Csnk2b	749
Lmnb1	750
Atp5f1	751
Cops8	752
Mesdc2	753
Flii	754
Arpc1a	755
Snw1	756
Vamp1	757
Iars	758
Fkbp4	759
Dusp15	760
Eif2s1	761
Idh1	762
Cadm1	763
Lars	764
RGD1559864	765
Nme1	766
Anp32a	767
Ufm1	768
Fscn1	769
Sccpdh	770
Rap1b	771
Ddost	772
Mvp	773
Psme1	774
Lin7c	775
Glrx5	776
Myl10	777
Afm	778
Ddx1	779
Ndufs5	780
Pdcd5	781
Ppp3ca	782
Arl3	783
Epdr1	784
Ptbp1	785
Endod1	786
Gng12	787
Aspn	788
Phb2	789
Aars	790
Rsu1	791
Dync1i1	792
Chmp4b	793
Arhgdib	794
Ap2b1	795
Hist1h1a	796
Asna1	797
Suclg1	798
Mlec	799
Eif3j	800
Nono	801
Lrrc59	802
Ppp1r7	803
Ostf1	804
RGD1311703	805
Lcp1	806
Hagh	807
Srsf7	808
Chchd2	809
Ndufb10	810
Syncrip	811
Sssca1	812
Dnajc5	813
RGD1304704	814
Actr1b	815
Rabep1	816
Psmb2	817
Cmpk1	818
Cyb5r2	819
Psmc2	820
Tmpo	821
Hras	822
Aip	823
Ndufs2	824
Mrps36	825
Hnrnpc	826
Arpc2	827
Aldh7a1	828
Tuba1c	829
Eif3b	830
Hsd17b11	831
Hdgf	832
Pdap1	833
Eif1	834
Snd1	835
Lap3	836
Pfdn2	837
Serpinc1	838
Lgals3	839
Pex19	840
Ig lambda-2 chain C region	841
Fkbp2	842
Dusp3	843
Hspa1a	844
Sub1	845
Tmed9	846
Glod4	847
Pitpna	848
Ndufa2	849
Hdlbp	850
Khdrbs1	851
Ndufs4	852
Hacd3	853
Pfdn5	854
Myh14	855
Impa1	856
Pcbp4	857
Gpx1	858
Anxa11	859
Reep1	860
Ap1b1	861
Eif3g	862
Twf2	863
Gamt	864
Anxa3	865
Dctn1	866
Hsd17b4	867
Psma2	868
Ktn1	869
Limch1	870
Nudc	871
Ehd2	872
Rps11	873
Gls	874
Dnaja1	875
Tmod1	876
Lasp1	877
Gnaq	878
Mapre1	879
Psmd1	880
Arl1	881
Crip2	882
Kif5b	883
Lrpap1	884
Sec22b	885
Rpl15	886
Crabp2	887
Calca	888
Stk39	889
Sdcbp	890
Pdlim1	891
Ctsz	892
Pcyox1	893
Prkca	894
Utrn	895
Pak2	896
Coro1b	897
Psmc3	898
Ndufb8	899
Mug1	900
Bcam	901
Ubxn1	902
Ilf2	903
Serpinf1	904
Crmp1	905
Cmtm5	906
Ap2a2	907
Psmb6	908
Gas7	909
Fbln5	910
Acox1	911
Ttc1	912
Copb2	913
Psmd4	914
Gnas	915
Wbp2	916
Rars	917
Psmd2	918
Tns1	919
Khsrp	920
Pacsin1	921
Lamtor5	922
Dnm1	923
Ptgr2	924
Fbn1	925
Fkbp8	926
Comt	927
Pcyox1l	928
Stx1b	929
Phyhipl	930
Zwint	931
Vps35	932
Pfdn6	933
Padi2	934
Txndc17	935
Cuta	936
Thy1	937
Gsr	938
Eif5a2	939
Pck2	940
Tmed10	941
Uso1	942
Stoml2	943
Gorasp2	944
Atp6v1f	945
Ncl	946
Hrg	947
Arpp19	948
Rps16	949
Ehd3	950
Nol3	951
Enoph1	952
Anp32e	953
Prpsap2	954
Rufy3	955
Anxa7	956
Uchl3	957
Mvd	958
Srsf1	959
Tpp2	960
Cd48	961
Yars	962
Ak3	963
Rrbp1	964
Psmd11	965
Hmgn1	966
Mxra7	967
Prps1	968
Vtn	969
Slc9a3r1	970
Dctn4	971
Lbh	972
Rlc-a	973
Cast	974
Apeh	975
Drp2	976
Me2	977
Dnm1l	978
Adss	979
Ppt1	980
Arsa	981
Fam129a	982
Gsto1	983
U2af2	984
Emc8	985
Pde6d	986
Cnbp	987
Atp1b2	988
Chordc1	989
Acot2	990
Prkra	991
Aldh3a2	992
Tgm2	993
Arpc4	994
Oxct1	995
Map2k1	996
Kif21a	997
Myh11	998
Scn7a	999
Wdr61	1000
Cops4	1001
Snap91	1002
Stx7	1003
Dpy30	1004
Napb	1005
Rbbp4	1006
Rbp1	1007
Itih4	1008
Eif4e	1009
Slc25a12	1010
Pgm1	1011
F2	1012
Gstm1	1013
Palm	1014
Ndufa9	1015
Xpnpep1	1016
Rhog	1017
Acadm	1018
Tmed7	1019
Pf4	1020
Psmc5	1021
Vsnl1	1022
Bin1	1023
Cand1	1024
Arpc5	1025
Ndufs7	1026
Scpep1	1027
Stx12	1028
Mycbp	1029
Psmb7	1030
Bcat2	1031
Fermt2	1032
Ugp2	1033
Pdlim4	1034
Cadm2	1035
Psmd14	1036
Adk	1037
LOC100363782	1038
Kcnab2	1039
Ppa2	1040
Tubb6	1041
Lta4h	1042
Ethe1	1043
Rab18	1044
Rab1A	1045
Tagln3	1046
Itpa	1047
Srsf2	1048
Puf60	1049
Atl1	1050
Itgb1	1051
Parva	1052
Alcam	1053
Clu	1054
Cald1	1055
Copb1	1056
Rab6a	1057
Ahcyl1	1058
Pc	1059
Sdhc	1060
Cops6	1061
Tomm22	1062
Ca3	1063
Vps37c	1064
Mrpl12	1065
Acbd3	1066
Psmd3	1067
Gpr161	1068
Nedd4	1069
Calb2	1070
Timm13	1071
G6pdx	1072
Psmc6	1073
Snrpf	1074
Efemp1	1075
Cttn	1076
Etfdh	1077
Aak1	1078
Zyx	1079
Npepps	1080
Sirt2	1081
RGD1564606	1082
Lpp	1083
Sugt1	1084
L1cam	1085
Acadvl	1086
Hnrnpf	1087
Mcfd2	1088
Ubap2l	1089
Ndrg4	1090
Stam	1091
Hars	1092
Tecr	1093
Psma3	1094
Twf1	1095
Ruvbl1	1096
Scoc	1097
Mvk	1098
Letm1	1099
Psme2	1100
Fam96b	1101
Eef1e1	1102
Dctn3	1103
Mtch2	1104
Cbx1	1105
LOC501282	1106
Ola1	1107
Fhl1	1108
Gcsh	1109
Sept9	1110
Crp	1111
Gstm3	1112
Sdpr	1113
Slc2a1	1114
Psat1	1115
Pon2	1116
Prkar2b	1117
Rab5c	1118
Col1a2	1119
Sdf2	1120
Fxr1	1121
Lamtor3	1122
Prkar2a	1123
Sf3b5	1124
Ivd	1125
Psmb5	1126
Irgq	1127
Dpp3	1128
H2afy	1129
Carhsp1	1130
Atp2b1	1131
Arrb1	1132
RPL21	1133
Magohb	1134
Dad1	1135
Coro1a	1136
Ddx3y	1137
Asmtl	1138
Itga7	1139
Aqp1	1140
Histone H3.1	1141
Slc25a11	1142
Dctn6	1143
Sgcd	1144
Ighm	1145
Eif3m	1146
RGD1562301	1147
Fntb	1148
Ociad1	1149
Ighm	1150
Ube2m	1151
Kank4	1152
Psmc1	1153
Mpp6	1154
Actn1	1155
Pvalb	1156
Sult4a1	1157
Hnrnpm	1158
Syap1	1159
Myadm	1160
Ssr1	1161
Mpdu1	1162
Irf2bp2	1163
Ppp1r1c	1164
Eif2s2	1165
Hsdl2	1166
Nhp2l1	1167
Sorbs1	1168
Sh3glb2	1169
Nucb2	1170
Pdcd6ip	1171
RPL38	1172
Ube2o	1173
Hepacam	1174
Ppp1ca	1175
Snrpd2	1176
Ppid	1177
Mmgt1	1178
Mtap	1179
Fnta	1180
Oxr1	1181
Camk2d	1182
Hdgfrp3	1183
Psmd13	1184
Elavl2	1185
Lancl1	1186
Dpm3	1187
Sri	1188
Cops5	1189
Pfdn1	1190
Arl6ip5	1191
Dynlt1	1192
Alg2	1193
Acads	1194
B2m	1195
Asah1	1196
Cdv3	1197
M6pr	1198
Mpst	1199
Glrx	1200
Acsf2	1201
Rbms1	1202
Gstt2	1203
Uba2	1204
Tmem35	1205
Myh10	1206
Prmt1	1207
Ralb	1208
Tm9sf2	1209
Cdh1	1210
Fdft1	1211
Hnrnpul2	1212
Rtcd1	1213
Myo1c	1214
Pabpn1	1215
Fgl2	1216
Fxyd6	1217
Tom1	1218
ifitm3	1219
Apex1	1220
Hp1bp3	1221
Nenf	1222
Chchd3	1223
Clip2	1224
Iqgap1	1225
Napg	1226
Sec31a	1227
Ppp3r1	1228
RPS3A	1229
Gars	1230
Gla	1231
Tm9sf3	1232
Cisd2	1233
Serpinb9	1234
Iscu	1235
Epn1	1236
Txnrd1	1237
Ero1l	1238
Mb	1239
LOC100911683	1240
Slc7a5	1241
Raly	1242
Sfxn1	1243
Snx3	1244
Trim2	1245
Timm8a1	1246
Lsm2	1247
Hebp2	1248
Ctnnd1	1249
Praf2	1250
Fabp3	1251
Snta1	1252
Uggt1	1253
Atp6v1g2	1254
Kng1l1	1255
Copa	1256
Pxn	1257
Ppp2r4	1258
Agps	1259
Snrpa1	1260
Ahsa1	1261
Iah1	1262
Fahd2	1263
RPL13	1264
Gap43	1265
Snx2	1266
Eif3a	1267
Tln2	1268
Picalm	1269
Me1	1270
Grcc10	1271
Psmd9	1272
Emc7	1273
Cops7a	1274
Crkl	1275
Hopx	1276
Prepl	1277
Ciapin1	1278
Ube2i	1279
Paics	1280
Slc25a10	1281
Qprt	1282
Glrx3	1283
Srsf10	1284
Vps26b	1285
Necap1	1286
Rbm8a	1287
Lyrm7	1288
Lzic	1289
Pgp	1290
Fam162a	1291
Pex14	1292
Ddx6	1293
Nradd	1294
Sqrdl	1295
Eif3k	1296
Isoc1	1297
Coro7	1298
Erlin2	1299
Ndufa11	1300
Selenoi	1301
Sec23a	1302
Pcsk1n	1303
RGD1564698	1304
Phpt1	1305
Snrpd3	1306
Rtkn	1307
Vta1	1308
Selenom	1309
Stat3	1310
Necab1	1311
Nudt2	1312
Tsn	1313
Lgalsl	1314
Farsb	1315
sec61g	1316
Gsk3b	1317
Nmt1	1318
Kif13b	1319
C2	1320
Cops2	1321
Gjc3	1322
Col6a6	1323
Ptbp2	1324
Gart	1325
Impdh2	1326
Slc16a1	1327
Aco1	1328
Ruvbl2	1329
Synj1	1330
Atxn10	1331
Gstk1	1332
Acyp1	1333
Psmd7	1334
Dnaja2	1335
Psmd6	1336
Rpl18a	1337
Gmpr	1338
Copg1	1339
Tsc22d1	1340
Ehd1	1341
Actr10	1342
Dhx9	1343
Prkaca	1344
Eif3e	1345
Rad23a	1346
Prnp	1347
Dnajb2	1348
Hnrnph2	1349
Arpc5l	1350
Arl8a	1351
Arcn1	1352
Stt3a	1353
Eps15	1354
Ufd1l	1355
Setd7	1356
Eif3c	1357
Eno3	1358
Rbbp7	1359
Usp14	1360
Kng1	1361
Acox3	1362
Hpcal1	1363
Ubxn4	1364
Map7d2	1365
Mtdh	1366
Agfg1	1367
Add2	1368
Col18a1	1369
Ppp1r11	1370
Eif3l	1371
Hint2	1372
Apoa1bp	1373
Atp6v1h	1374
Eif3h	1375
Fxr2	1376
Itpr3	1377
Lsm8	1378
Eif4g1	1379
Csnk2a1	1380
Gcdh	1381
Ttl	1382
Sptb	1383
Reep2	1384
Ddx5	1385
Ensa	1386
Opa1	1387
Plin3	1388
Ig gamma-2C chain C region	1389
Kif5c	1390
Iars2	1391
Sae1	1392
Sephs1	1393
Selenbp1	1394
Vps26a	1395
P4ha1	1396
Arf6	1397
Fam49b	1398
Ilf3	1399
Tssc1	1400
Hmox2	1401
Chchd6	1402
Inf2	1403
Slc27a1	1404
Kif5a	1405
Gss	1406
Trim28	1407
Fam120a	1408
RPS25	1409
Ehd4	1410
Grpel1	1411
Por	1412
Eea1	1413
Arf5	1414
Suclg2	1415
Mfap2	1416
Slc9a3r2	1417
Gphn	1418
Ppme1	1419
Wdr77	1420
Hypk	1421
Slc12a2	1422
Pcnp	1423
Prosc	1424
Ncdn	1425
Chl1	1426
Fstl1	1427
Gng10	1428
Ap2m1	1429
Pygm	1430
Elovl1	1431
Syn1	1432
Apoo	1433
Lars2	1434
Gdap1	1435
Gsta6	1436
Nsdhl	1437
Prps2	1438
Metap2	1439
Pja1	1440
Cdipt	1441
Tmed2	1442
Rps24	1443
Bag6	1444
Dmd	1445
Ugt8	1446
Snx12	1447
Plxdc2	1448
Pfas	1449
Mlst8	1450
Ppm1a	1451
A0A0G2JWZ2	1452
LOC100361144	1453
Sumo1	1454
Mri1	1455
Arf4	1456
Rfk	1457
Agpat1	1458
Acp1	1459
Rpl22l2	1460
Akr7a2	1461
Arpc3	1462
Sord	1463
Ablim1	1464
Gbas	1465
Tmod3	1466
Prkar1a	1467
Blmh	1468
Clint1	1469
Trap1	1470
Pip4k2a	1471
Col28a1	1472
Col12a1	1473
Scamp3	1474
Ube2k	1475
Ccdc32	1476
Rbm3	1477
Ctsa	1478
Abhd12	1479
Lonp1	1480
Strn	1481
Comtd1	1482
Fkbp3	1483
Ap1m1	1484
Serping1	1485
Lsm7	1486
Cd99l2	1487
Gnai3	1488
Plekha4	1489
Gaa	1490
Impdh1	1491
Emc2	1492
Sqstm1	1493
Nploc4	1494
M0RAR2	1495
Abce1	1496
Hebp1	1497
Thop1	1498
Aldh4a1	1499
Alad	1500
Hspa4l	1501
Cyp51a1	1502
Elavl1	1503
LOC100912012	1504
Gng3	1505
Gnb4	1506
Cd59	1507
Nomo1	1508
Ipo5	1509
Sdf4	1510
Prep	1511
Nipsnap1	1512
Surf4	1513
Clgn	1514
Lman1	1515
Ddb1	1516
Nudt5	1517
Lhpp	1518
Fubp1	1519
Stat1	1520
Cfd	1521
Ngfr	1522
Gstm7	1523
Capn1	1524
Pepd	1525
Itih2	1526
Sar1b	1527
Hint3	1528
Nfkb1	1529
Snx1	1530
Vwa5a	1531
Them6	1532
Mcee	1533
Auh	1534
Serpinf2	1535
Tm7sf2	1536
Cgref1	1537
Adrm1	1538
Palmd	1539
Slc25a20	1540
Mcts1	1541
Msmo1	1542
Nhp2	1543
Txn2	1544
Eif4b	1545
Asph	1546
Eftud2	1547
Eps15l1	1548
Acsbg1	1549
Ppp2r2a	1550
Arl2	1551
Vti1b	1552
Gpx7	1553
Hmgcs2	1554
Mob4	1555
Pacsin2	1556
Atg3	1557
Capn5	1558
Atp6v1c1	1559
Pdhx	1560
Cmas	1561
Nit1	1562
Scamp2	1563
Tjp1	1564
Ppil1	1565
Mavs	1566
Lss	1567
Cnpy4	1568
P2rx7	1569
Pfkl	1570
Cd44	1571
Tollip	1572
Atp6v1d	1573
Eci2	1574
Bcl2l13	1575
Eif3d	1576
Glipr2	1577
Sept6	1578
Abhd14b	1579
Rab3a	1580
Ndufa6	1581
Nceh1	1582
Fhl3	1583
Scamp1	1584
Tomm20	1585
Epm2aip1	1586
Tmem43	1587
G3bp1	1588
Nae1	1589
Ndufb5	1590
Lgi3	1591
Snx5	1592
Hnrnpr	1593
Cspg4	1594
Eml2	1595
Cdc42ep1	1596
Mea1	1597
Blvra	1598
Myl3	1599
Tomm34	1600
Pgrmc2	1601
Gnpda2	1602
Dhrs7	1603
Ndufa13	1604
Rnf14	1605
RGD1310507	1606
Tjp2	1607
Ctbp1	1608
Tsg101	1609
Mff	1610
Dnm3	1611
Emc10	1612
Gba	1613
Kpna3	1614
Ndufb6	1615
Fubp3	1616
Pdxdc1	1617
Stmn2	1618
Pccb	1619
Pcolce	1620
Dlg1	1621
Myef2	1622
Dnajb4	1623
Olr671	1624
Bloc1s2	1625
Rpe	1626
Slc25a22	1627
Rpl14	1628
Bub3	1629
Ppp5c	1630
Necap2	1631
Mpi	1632
Sgta	1633
A0A0G2K1T8	1634
Acot9	1635
Myoc	1636
Tsr2	1637
Commd9	1638
Sh3glb1	1639
Cdh13	1640
Commd3	1641
Car13	1642
Apool	1643
Rap1a	1644
Pecr	1645
Pef1	1646
Gatd1	1647
Ewsr1	1648
Abi1	1649
Snrnp70	1650
Fbln1	1651
Rnf7	1652
Spta1	1653
Ctnna3	1654
Acadsb	1655
F13a1	1656
Ndufb11	1657
Gripap1	1658
Lypla2	1659
Sod3	1660
Myh4	1661
Mapre3	1662
Dync2h1	1663
Timm8b	1664
Tmed4	1665
Sdhb	1666
Csde1	1667
Pnpo	1668
Purg	1669
Cdk5	1670
Ezr	1671
S100a8	1672
Gatm	1673
Gstm5	1674
Chmp6	1675
Cntn1	1676
Mat2a	1677
RGD1304884	1678
Crym	1679
Pdcd6	1680
Scfd1	1681
Sfr1	1682
Atp6v0d1	1683
Nfasc	1684
Tsta3	1685
Tmx2	1686
Lactb2	1687
Preb	1688
Sarnp	1689
Epn2	1690
Tprg1l	1691
LOC102546963	1692
Nagk	1693
Snapin	1694
Nudt3	1695
Ppil3	1696
Hspbp1	1697
Tcp11l1	1698
Abcd3	1699
UPF0587 protein C1orf123 homolog	1700
Sf3a1	1701
Ptpn11	1702
Emc3	1703
Nup62	1704
Acot8	1705
Ilk	1706
Apoh	1707
Spcs1	1708
Plcb3	1709
Ech1	1710
Gpd2	1711
Lman2	1712
Fam129b	1713
Mprip	1714
Cda	1715
Pgm3	1716
Nudcd3	1717
Tra2b	1718
Tomm40	1719
Wibg	1720
Rdh11	1721
Arhgap17	1722
Golt1b	1723
Gys1	1724
Chid1	1725
Grsf1	1726
Ank1	1727
Hyi	1728
SRM	1729
Lsm12	1730
Gdpd1	1731
Safb	1732
Cops3	1733
Pdlim5	1734
Tmx3	1735
Klc2	1736
Hist1h1e	1737
Itgav	1738
Numa1	1739
Hsd17b12	1740
Aqp4	1741
Plcd1	1742
Nit2	1743
Ambp	1744
Ubap2	1745
Stx6	1746
Api5	1747
Polr2i	1748
Thbs4	1749
Tars	1750
Aifm1	1751
Dbt	1752
Chdh	1753
Gstz1	1754
Atp6v1g1	1755
Lims1	1756
Ubl7	1757
Mbnl2	1758
LOC100362927	1759
Strn3	1760
Npc2	1761
Arfip1	1762
Uba3	1763
Git1	1764
Ccdc6	1765
Rexo2	1766
Vps28	1767
Hnrnpul1	1768
Denr	1769
Ppp2r5e	1770
Lmnb2	1771
Iqgap2	1772
Ap2a1	1773
Upf1	1774
Snx6	1775
Eif4a3	1776
Dtd1	1777
Cirbp	1778
M0R816	1779
Psmd12	1780
Prrc1	1781
Rab4b	1782
Selt	1783
Fam114a1	1784
Appl1	1785
Atl3	1786
Tomm70a	1787
Nqo1	1788
Commd8	1789
Arvcf	1790
Spp1	1791
Adsl	1792
Sacm1l	1793
RGD1564804	1794
Cd34	1795
Vamp4	1796
Pspc1	1797
Mt-co1	1798
Stk24	1799
Stub1	1800
Ank3	1801
Map2k4	1802
Galm	1803
Manf	1804
Dmtn	1805
Hdhd2	1806
Ndufb7	1807
Otud6b	1808
Rab21	1809
Cpne3	1810
Tldc1	1811
Tsfm	1812
Actl6a	1813
Lage3	1814
Serpina3m	1815
Mecp2	1816
Ggt7	1817
Mtfr1l	1818
Ppp1cb	1819
Swap70	1820
Plaa	1821
Sec24c	1822
Hnrnpll	1823
Lrpprc	1824
Gipc1	1825
Ap3m1	1826
Arl6ip1	1827
Ilvbl	1828
Sel1l	1829
Sh3gl1	1830
Sf1	1831
Psmd5	1832
Vps4b	1833
Adprhl2	1834
Tmem30a	1835
Mccc2	1836
Ncald	1837
Pnma2	1838
Agl	1839
Folh1	1840
Papss1	1841
Fnbp1	1842
Vbp1	1843
Mtx2	1844
Gspt1	1845
Gps1	1846
Rnf170	1847
Spr	1848
Abhd4	1849
Lgals5	1850
Ube2b	1851
Ppp1r1a	1852
Ccdc43	1853
Nxn	1854
Bag5	1855
C9	1856
Sbds	1857
Igfbp7	1858
Postn	1859
Gale	1860
Nup35	1861
Pdxk	1862
Fmod	1863
Ccdc47	1864
Fam21	1865
Decr1	1866
Nudt21	1867
Steap4	1868
Akr1c19	1869
Acta1	1870
Sec23ip	1871
Lman2l	1872
Bpnt1	1873
Oxsr1	1874
Kpna6	1875
Pgm2l1	1876
Fsd1l	1877
Ciao1	1878
Pja2	1879
Tpk1	1880
LOC684270	1881
Dclk1	1882
Sorbs3	1883
Acss2	1884
SELENOF	1885
Fundc2	1886
Cse1l	1887
Arhgap1	1888
Faf2	1889
Gclm	1890
Copg2	1891
Cfap36	1892
Vasp	1893
Ubl4a	1894
Emd	1895
Lamtor1	1896
Pmm2	1897
Higd1a	1898
Fth1	1899
Slc25a13	1900
C4	1901
Ndufb9	1902
RT1-A2	1903
Ndufc2	1904
Echdc1	1905
Mthfd1	1906
Dnajc8	1907
Pir	1908
Slc27a4	1909
Prune	1910
Lamtor4	1911
Sept5	1912
Lrrc47	1913
Ppp1r1b	1914
Slc25a24	1915
Wdfy1	1916
Cc2d1b	1917
Slc2a3	1918
Afap1l2	1919
RGD1563570	1920
Myo1b	1921
RGD1311783	1922
Dffa	1923
Atg4b	1924
Ppp2r5b	1925
Zfp428	1926
Gab1	1927
Ptbp3	1928
Egfl8	1929
Fam195b	1930
Sirt5	1931
Ergic1	1932
Coro2b	1933
App	1934
Golga3	1935
Ephx1	1936
Timm50	1937
Coro1c	1938
Cetn2	1939
Nfu1	1940
LOC683884	1941
Kank2	1942
Cpt2	1943
Ptges3	1944
Sntb2	1945
Commd1	1946
Lamtor2	1947
Naga	1948
Map1	1949
Dhcr7	1950
Impact	1951
Atxn2	1952
Vamp8	1953
Ddrgk1	1954
Dnaja4	1955
Aif1l	1956
Mical1	1957
Pcca	1958
Get4	1959
Snx27	1960
Pam16	1961
Ak2	1962
Fabp4	1963
Gstt3	1964
Pcyt2	1965
Ube2j1	1966
Ubl3	1967
Mpv17	1968
Rcc1	1969
Scrn3	1970
Igfbp6	1971
Cbfb	1972
Gnb5	1973
Pycard	1974
Aldh5a1	1975
Fhit	1976
Bri3bp	1977
Scarb2	1978
Habp4	1979
Nampt	1980
Coq6	1981
Mgst3	1982
Uchl5	1983
Dnaja3	1984
Golga2	1985
Fam98a	1986
Srp68	1987
Txndc9	1988
Bckdhb	1989
Asns	1990
C8g	1991
Mt-nd1	1992
Rgs10	1993
Ppp1r14a	1994
Emc1	1995
Sf3b2	1996
Hibch	1997
Ebag9	1998
[truncated: 2,961 more rows]
