# Supplementary material for: Comparison of the Rat and Human Dorsal Root Ganglion Proteome
Source: Sci Rep. 2018 Sep 7;8:13469. doi: 10.1038/s41598-018-31189-9 (PMC6128859; doi:10.1038/s41598-018-31189-9)
Supplement: Supplementary file 4 — Supplementary Table 3 [file 41598_2018_31189_MOESM4_ESM.xlsx]

## Sheet: enrichment.Process (3)
GO Analysis of Proteins Only Detected in Human
#pathway ID	pathway description	observed gene count	false discovery rate	matching proteins in your network (IDs)	matching proteins in your network (labels)
GO.0045087	innate immune response	116	9.65e-12	ENSP00000008938,ENSP00000217407,ENSP00000221930,ENSP00000227471,ENSP00000228928,ENSP00000231751,ENSP00000243611,ENSP00000247668,ENSP00000247970,ENSP00000251642,ENSP00000252244,ENSP00000252593,ENSP00000253496,ENSP00000254801,ENSP00000255040,ENSP00000258947,ENSP00000259075,ENSP00000259808,ENSP00000260010,ENSP00000260600,ENSP00000262719,ENSP00000263088,ENSP00000263253,ENSP00000264170,ENSP00000264832…	ABL1,ACTB,ADCY3,AIF1,APCS,APOL1,BAD,BAIAP2,BCL2,BRK1,BST2,C1QC,C4BPA,C4BPB,CALCOCO2,CALM2,CAMK2B,CASP1,CD14,CR1,CRCP,CTSL1,CTSS,CYLD,DAK,DDX3X,DDX58,DDX60,DHX58,ENSG00000250151,ENSG00000251201,EP300,ERBB2,F12,FAU,FCGR2A,FCGR3A,FGF8,FGFR1,FOXO1,GBP1,HCK,HLA-A,HLA-B,HLA-C,HLA-DRB1,ICAM1,IFI16,IFI30,IFIT1,IFIT2,IFIT3,IFIT5,IGJ,IKBKB,IRF3,IRF9,IRS2,ITGAM,KRT1,KYNU,LBP,LCN2,LTF,MAP3K5,MAPKAP1,MAPKAPK3…
GO.0032543	mitochondrial translation	33	2.3e-11	ENSP00000053468,ENSP00000199706,ENSP00000225969,ENSP00000244571,ENSP00000253686,ENSP00000258105,ENSP00000263629,ENSP00000272418,ENSP00000288937,ENSP00000296805,ENSP00000300151,ENSP00000312311,ENSP00000318158,ENSP00000320184,ENSP00000320658,ENSP00000331849,ENSP00000338057,ENSP00000343488,ENSP00000347277,ENSP00000355086,ENSP00000357823,ENSP00000358042,ENSP00000361084,ENSP00000363999,ENSP00000370508…	AARS2,DARS2,EARS2,ENSG00000249773,GATC,GFM2,MRPL14,MRPL16,MRPL17,MRPL19,MRPL2,MRPL22,MRPL23,MRPL27,MRPL28,MRPL30,MRPL42,MRPL46,MRPL50,MRPL52,MRPL53,MRPL54,MRPL9,MRPS10,MRPS23,MRPS24,MRPS25,MRPS34,MRPS5,MTIF2,MTIF3,QRSL1,YARS2
GO.0002252	immune effector process	69	2.79e-11	ENSP00000009530,ENSP00000013807,ENSP00000216336,ENSP00000217407,ENSP00000227471,ENSP00000228799,ENSP00000228928,ENSP00000233146,ENSP00000243611,ENSP00000244519,ENSP00000251642,ENSP00000252244,ENSP00000252593,ENSP00000254958,ENSP00000256935,ENSP00000263088,ENSP00000263621,ENSP00000264832,ENSP00000268058,ENSP00000271450,ENSP00000290866,ENSP00000295927,ENSP00000305161,ENSP00000306106,ENSP00000310127…	ACE,ACTB,APBB1IP,BAIAP2,BCL2,BRK1,BST2,BTN3A3,C1QC,C4BPA,C4BPB,CD47,CD74,CFHR1,CR1,CRCP,CTSG,DDX58,DDX60,DHX58,DICER1,DOCK2,ELANE,ENSG00000250151,ERCC1,EXOSC3,FAS,FCGR2A,FCGR3A,GBP1,HCK,HLA-DRB1,ICAM1,IFI16,IFI44L,IFIT1,IFIT2,IFIT3,IFIT5,INPP5D,IRF3,IRF9,ITFG2,ITGAL,JAG1,JAGN1,KRT1,LBP,MSH2,MX1,MYO1F,OAS2,OAS3,PLD2,PML,PSEN1,PTX3,RFTN1,RNASEL,SLFN11,STX11,SYK,TMEM173,TRIM22,TRIM56,UNC93B1,VAV2,VS…
GO.0071840	cellular component organization or biogenesis	378	2.79e-11	ENSP00000005257,ENSP00000005587,ENSP00000009530,ENSP00000010404,ENSP00000013807,ENSP00000053468,ENSP00000199706,ENSP00000215591,ENSP00000216336,ENSP00000218104,ENSP00000218388,ENSP00000219022,ENSP00000221200,ENSP00000221930,ENSP00000222511,ENSP00000222693,ENSP00000222990,ENSP00000223129,ENSP00000225298,ENSP00000225927,ENSP00000225969,ENSP00000227322,ENSP00000229390,ENSP00000229595,ENSP00000230048…	A4GALT,AARS2,AASS,ABCD1,ABI2,ACOT13,ACP2,ACTB,ADCY3,ADNP,AIF1,ALDOB,ALKBH7,ANAPC7,ANG,AP1G1,APBB2,APCS,APOA2,APOB,APOC1,APOC2,ARG1,ARHGAP4,ARHGEF26,ASF1A,ATP11A,ATPAF1,ATXN3,B3GNT1,BCAP31,BCAS3,BLOC1S1,BLOC1S3,BMS1,BRD3,C11orf73,C17orf49,CALM2,CAV2,CBR4,CCDC88A,CD2BP2,CD47,CD74,CDC27,CDKN2A,CELF1,CELF4,CEP68,CEP72,CHAMP1,CHCHD4,CHMP2A,CLIP3,CLN5,CLVS2,CMA1,CNTNAP2,COL6A3,COL8A1,CRTAC1,CTDP1,CTR9,…
GO.0006955	immune response	141	1.02e-10	ENSP00000008938,ENSP00000009530,ENSP00000013807,ENSP00000216336,ENSP00000216968,ENSP00000217407,ENSP00000221930,ENSP00000227471,ENSP00000228799,ENSP00000228928,ENSP00000231751,ENSP00000233146,ENSP00000242786,ENSP00000243611,ENSP00000244519,ENSP00000247668,ENSP00000247970,ENSP00000251642,ENSP00000252244,ENSP00000252593,ENSP00000253496,ENSP00000254801,ENSP00000254958,ENSP00000255040,ENSP00000256935…	ACTB,ADCY3,AIF1,APBB1IP,APCS,APOL1,BAD,BAIAP2,BCL2,BRK1,BST1,BST2,BTN3A3,C1QC,C4BPA,C4BPB,CALCOCO2,CALM2,CAMK2B,CASP1,CD14,CD276,CD74,CD97,CFHR1,CR1,CRCP,CTSG,CTSL1,CTSS,CYLD,DAK,DDX3X,DDX58,DDX60,DHX58,DOCK2,ELANE,ENSG00000250151,ENSG00000251201,EP300,ERBB2,ERCC1,EXOSC3,F12,FAS,FAU,FCGR2A,FCGR3A,FGF8,FGFR1,FOXO1,FYB,GBP1,HCK,HLA-A,HLA-C,HLA-DRB1,ICAM1,IFI16,IFI30,IFI44L,IFIT1,IFIT2,IFIT3,IFIT5,I…
GO.0006952	defense response	147	1.76e-10	ENSP00000008938,ENSP00000009530,ENSP00000216336,ENSP00000217407,ENSP00000221930,ENSP00000223271,ENSP00000227471,ENSP00000228928,ENSP00000231751,ENSP00000242786,ENSP00000243611,ENSP00000247668,ENSP00000247970,ENSP00000249066,ENSP00000249330,ENSP00000251642,ENSP00000252244,ENSP00000252593,ENSP00000253496,ENSP00000254801,ENSP00000255040,ENSP00000256733,ENSP00000258947,ENSP00000259075,ENSP00000259396…	ABL1,ACTB,ACVR1,ADCY3,AIF1,ALOX5,APCS,APOA2,APOL1,APOL2,APOL3,BAD,BAIAP2,BRK1,BST2,C1QC,C4BPA,C4BPB,CALCOCO2,CALM2,CAMK1D,CAMK2B,CASP1,CD14,CD74,CD84,CD97,CR1,CRCP,CTSG,CTSL1,CTSS,CYLD,DAK,DDX3X,DDX58,DDX60,DHX58,DICER1,ENSG00000250151,ENSG00000251201,EP300,ERBB2,F11R,F12,FAU,FCGR2A,FCGR3A,FGF8,FGFR1,FOXO1,GBP1,HCK,HLA-A,HLA-B,HLA-C,HLA-DRB1,HSF1,IFI16,IFI30,IFI44L,IFIT1,IFIT2,IFIT3,IFIT5,IGJ,IKB…
GO.0007005	mitochondrion organization	64	4.33e-10	ENSP00000053468,ENSP00000199706,ENSP00000215591,ENSP00000222693,ENSP00000225969,ENSP00000244571,ENSP00000245812,ENSP00000248114,ENSP00000252029,ENSP00000253686,ENSP00000254616,ENSP00000256366,ENSP00000257245,ENSP00000258105,ENSP00000263629,ENSP00000272418,ENSP00000275428,ENSP00000281081,ENSP00000287878,ENSP00000288937,ENSP00000295767,ENSP00000296805,ENSP00000300151,ENSP00000302801,ENSP00000306866…	AARS2,ALKBH7,BCL2,CAV2,CDKN2A,CHCHD4,CYCS,DARS2,DNAJC19,DNLZ,EARS2,ENSG00000249773,FXC1,GABARAP,GATC,GFER,GFM2,GGCT,IFIT2,MNF1,MRPL14,MRPL16,MRPL17,MRPL19,MRPL2,MRPL22,MRPL23,MRPL27,MRPL28,MRPL30,MRPL42,MRPL46,MRPL50,MRPL52,MRPL53,MRPL54,MRPL9,MRPS10,MRPS23,MRPS24,MRPS25,MRPS34,MRPS5,MTIF2,MTIF3,MTM1,NDUFAF3,NDUFS8,NUBPL,PANK2,POLRMT,PRKAG2,QRSL1,SLC25A6,SLIRP,SYNJ2BP,TIMM10,TIMM8A,TK2,TOMM6,TRMT…
GO.0006415	translational termination	38	3.94e-09	ENSP00000053468,ENSP00000199706,ENSP00000225969,ENSP00000250784,ENSP00000253686,ENSP00000253788,ENSP00000258105,ENSP00000259469,ENSP00000262584,ENSP00000272418,ENSP00000288937,ENSP00000296674,ENSP00000296805,ENSP00000300151,ENSP00000312311,ENSP00000318158,ENSP00000318646,ENSP00000320184,ENSP00000331849,ENSP00000338057,ENSP00000341247,ENSP00000347271,ENSP00000347277,ENSP00000357823,ENSP00000361084…	ENSG00000249773,FAU,GFM2,GSPT2,MRPL14,MRPL16,MRPL17,MRPL19,MRPL2,MRPL22,MRPL23,MRPL27,MRPL28,MRPL30,MRPL42,MRPL46,MRPL50,MRPL52,MRPL53,MRPL54,MRPL9,MRPS10,MRPS23,MRPS24,MRPS25,MRPS34,MRPS5,RPL23,RPL23A,RPL24,RPL27,RPL35,RPL37A,RPL8,RPS10,RPS15A,RPS23,RPS4Y1
GO.0070124	mitochondrial translational initiation	26	5.36e-09	ENSP00000053468,ENSP00000199706,ENSP00000225969,ENSP00000253686,ENSP00000258105,ENSP00000263629,ENSP00000272418,ENSP00000288937,ENSP00000300151,ENSP00000312311,ENSP00000318158,ENSP00000320184,ENSP00000331849,ENSP00000338057,ENSP00000347277,ENSP00000357823,ENSP00000361084,ENSP00000363999,ENSP00000370508,ENSP00000370930,ENSP00000373404,ENSP00000377486,ENSP00000380531,ENSP00000390331,ENSP00000431040…	ENSG00000249773,MRPL14,MRPL16,MRPL17,MRPL19,MRPL2,MRPL22,MRPL23,MRPL27,MRPL28,MRPL30,MRPL42,MRPL46,MRPL50,MRPL52,MRPL53,MRPL54,MRPL9,MRPS10,MRPS23,MRPS24,MRPS25,MRPS34,MRPS5,MTIF2,MTIF3
GO.0016043	cellular component organization	357	8.17e-09	ENSP00000005257,ENSP00000005587,ENSP00000009530,ENSP00000010404,ENSP00000013807,ENSP00000053468,ENSP00000199706,ENSP00000215591,ENSP00000216336,ENSP00000218104,ENSP00000218388,ENSP00000219022,ENSP00000221200,ENSP00000221930,ENSP00000222693,ENSP00000222990,ENSP00000223129,ENSP00000225927,ENSP00000225969,ENSP00000227322,ENSP00000229390,ENSP00000229595,ENSP00000230048,ENSP00000231751,ENSP00000233146…	A4GALT,AARS2,AASS,ABCD1,ABI2,ACOT13,ACP2,ACTB,ADCY3,ADNP,AIF1,ALDOB,ALKBH7,ANAPC7,ANG,AP1G1,APBB2,APCS,APOA2,APOB,APOC1,APOC2,ARG1,ARHGAP4,ARHGEF26,ASF1A,ATP11A,ATPAF1,ATXN3,B3GNT1,BCAP31,BCAS3,BLOC1S1,BLOC1S3,BMS1,BRD3,C11orf73,C17orf49,CALM2,CAV2,CBR4,CCDC88A,CD2BP2,CD47,CD74,CDC27,CDKN2A,CELF1,CELF4,CEP68,CEP72,CHAMP1,CHCHD4,CHMP2A,CLN5,CLVS2,CMA1,CNTNAP2,COL6A3,COL8A1,CRTAC1,CTDP1,CTR9,CTSG,C…
GO.0032984	macromolecular complex disassembly	44	8.17e-09	ENSP00000053468,ENSP00000199706,ENSP00000225969,ENSP00000250784,ENSP00000253686,ENSP00000253788,ENSP00000258105,ENSP00000259469,ENSP00000262188,ENSP00000262584,ENSP00000263629,ENSP00000272418,ENSP00000288937,ENSP00000296674,ENSP00000296805,ENSP00000300151,ENSP00000312311,ENSP00000318158,ENSP00000318646,ENSP00000320184,ENSP00000331849,ENSP00000338057,ENSP00000341247,ENSP00000347271,ENSP00000347277…	ENSG00000249773,FAU,GFM2,GSPT2,MICAL3,MRPL14,MRPL16,MRPL17,MRPL19,MRPL2,MRPL22,MRPL23,MRPL27,MRPL28,MRPL30,MRPL42,MRPL46,MRPL50,MRPL52,MRPL53,MRPL54,MRPL9,MRPS10,MRPS23,MRPS24,MRPS25,MRPS34,MRPS5,MTIF2,MTIF3,RPL23,RPL23A,RPL24,RPL27,RPL35,RPL37A,RPL8,RPS10,RPS15A,RPS23,RPS4Y1,SET,SMARCD3,TFIP11
GO.0050776	regulation of immune response	95	8.17e-09	ENSP00000009530,ENSP00000204566,ENSP00000216336,ENSP00000217407,ENSP00000219022,ENSP00000221930,ENSP00000227471,ENSP00000243611,ENSP00000247668,ENSP00000251642,ENSP00000252244,ENSP00000252593,ENSP00000259075,ENSP00000259808,ENSP00000261250,ENSP00000262719,ENSP00000263088,ENSP00000263253,ENSP00000263621,ENSP00000263798,ENSP00000264832,ENSP00000265960,ENSP00000268058,ENSP00000269571,ENSP00000271450…	ACTB,AP1G1,APOA2,BAD,BAIAP2,BCL2,BRK1,BST2,C10orf54,C12orf4,C1QC,C4BPA,C4BPB,CALM2,CD14,CD276,CD74,CFHR1,CR1,CTSG,CTSL1,CTSS,CYLD,DAK,DDX58,DHX58,DUSP22,ELANE,ENSG00000250151,ENSG00000251201,EP300,ERBB2,EXOSC3,FCGR2A,FCGR3A,FGF8,FGFR1,FOXO1,FYB,HCK,HLA-A,HLA-B,HLA-C,HLA-DRB1,ICAM1,IFI16,IKBKB,IRS2,ITGAL,ITGAM,KRT1,LAMP1,LBP,LGALS9,MAPKAP1,MAPKAPK3,MNDA,MYD88,MYO1F,NCKAP1L,NFATC2,NFKBIB,OLFM4,PARP…
GO.0070126	mitochondrial translational termination	25	2.53e-08	ENSP00000053468,ENSP00000199706,ENSP00000225969,ENSP00000253686,ENSP00000258105,ENSP00000272418,ENSP00000288937,ENSP00000296805,ENSP00000300151,ENSP00000312311,ENSP00000318158,ENSP00000320184,ENSP00000331849,ENSP00000338057,ENSP00000347277,ENSP00000357823,ENSP00000361084,ENSP00000363999,ENSP00000370930,ENSP00000373404,ENSP00000377486,ENSP00000380531,ENSP00000390331,ENSP00000431040,ENSP00000447547	ENSG00000249773,GFM2,MRPL14,MRPL16,MRPL17,MRPL19,MRPL2,MRPL22,MRPL23,MRPL27,MRPL28,MRPL30,MRPL42,MRPL46,MRPL50,MRPL52,MRPL53,MRPL54,MRPL9,MRPS10,MRPS23,MRPS24,MRPS25,MRPS34,MRPS5
GO.0002682	regulation of immune system process	134	5.49e-08	ENSP00000005178,ENSP00000009530,ENSP00000053468,ENSP00000157600,ENSP00000203556,ENSP00000204566,ENSP00000216336,ENSP00000217407,ENSP00000219022,ENSP00000220531,ENSP00000221930,ENSP00000223271,ENSP00000227471,ENSP00000231751,ENSP00000233154,ENSP00000233809,ENSP00000242057,ENSP00000243611,ENSP00000246006,ENSP00000248923,ENSP00000251642,ENSP00000252244,ENSP00000252593,ENSP00000254958,ENSP00000255040…	ACE,ACTB,AHR,AIF1,AP1G1,APCS,APOA2,ATM,BAIAP2,BCL2,BLOC1S3,BLOC1S6,BRK1,BST1,BST2,C10orf54,C12orf4,C1QC,C4BPA,C4BPB,CALM2,CAMK1D,CD14,CD47,CD74,CD93,CDKN2A,CFHR1,CR1,CTR9,CTSG,CTSL1,CTSS,DAK,DDX58,DDX60,DHX58,DOCK2,DUSP22,ELANE,ENSG00000250151,ENSG00000251201,EP300,EXOSC3,FAS,FCGR2A,FCGR3A,FGF8,FGFR1,FOXO1,FSHR,FYB,GBP1,GGT1,GMIP,HCK,HIST1H4A,HLA-A,HLA-B,HLA-C,HLA-DRB1,HPR,ICAM1,IFI16,IFIT1,IGFBP…
GO.0043624	cellular protein complex disassembly	39	7.76e-08	ENSP00000053468,ENSP00000199706,ENSP00000225969,ENSP00000250784,ENSP00000253686,ENSP00000253788,ENSP00000258105,ENSP00000259469,ENSP00000262584,ENSP00000272418,ENSP00000288937,ENSP00000296674,ENSP00000296805,ENSP00000300151,ENSP00000312311,ENSP00000318158,ENSP00000318646,ENSP00000320184,ENSP00000331849,ENSP00000338057,ENSP00000341247,ENSP00000347271,ENSP00000347277,ENSP00000357823,ENSP00000361084…	ENSG00000249773,FAU,GFM2,GSPT2,MICAL3,MRPL14,MRPL16,MRPL17,MRPL19,MRPL2,MRPL22,MRPL23,MRPL27,MRPL28,MRPL30,MRPL42,MRPL46,MRPL50,MRPL52,MRPL53,MRPL54,MRPL9,MRPS10,MRPS23,MRPS24,MRPS25,MRPS34,MRPS5,RPL23,RPL23A,RPL24,RPL27,RPL35,RPL37A,RPL8,RPS10,RPS15A,RPS23,RPS4Y1
GO.0044710	single-organism metabolic process	318	9.95e-08	ENSP00000005178,ENSP00000007516,ENSP00000009530,ENSP00000010404,ENSP00000053468,ENSP00000184266,ENSP00000199706,ENSP00000215591,ENSP00000217246,ENSP00000218104,ENSP00000218340,ENSP00000219204,ENSP00000219439,ENSP00000221930,ENSP00000223129,ENSP00000223271,ENSP00000225927,ENSP00000225969,ENSP00000227322,ENSP00000229595,ENSP00000230431,ENSP00000233146,ENSP00000233242,ENSP00000236980,ENSP00000239666…	AARS2,AASDHPPT,AASS,ABCB1,ABCD1,ABL1,ACAA1,ACAD8,ACE,ACVR1,ADH1B,ADHFE1,ADI1,ADO,AGPAT5,ALDOB,ALG1,ALG11,ALG9,ALKBH7,ALOX5,ANG,AP5Z1,APOA2,APOB,APOBR,APOC2,APOF,APOL1,APOL2,ARL2BP,ARSD,ASF1A,ATM,ATN1,ATP5S,ATXN3,B3GNT1,BCL2,BDH2,BLOC1S1,BPHL,BRD4,BTN2A1,C1QC,C1orf27,C4BPA,C4BPB,C6orf108,C9orf142,CALM2,CBR4,CBS,CD74,CDC27,CDKN2A,CFHR1,CHCHD4,CHSY1,CKMT1A,CLN5,COL6A3,COL8A1,CR1,CREG1,CTR9,CTSL1,CTS…
GO.0043241	protein complex disassembly	41	1e-07	ENSP00000053468,ENSP00000199706,ENSP00000225969,ENSP00000250784,ENSP00000253686,ENSP00000253788,ENSP00000258105,ENSP00000259469,ENSP00000262188,ENSP00000262584,ENSP00000272418,ENSP00000288937,ENSP00000296674,ENSP00000296805,ENSP00000300151,ENSP00000312311,ENSP00000318158,ENSP00000318646,ENSP00000320184,ENSP00000331849,ENSP00000338057,ENSP00000341247,ENSP00000347271,ENSP00000347277,ENSP00000357823…	ENSG00000249773,FAU,GFM2,GSPT2,MICAL3,MRPL14,MRPL16,MRPL17,MRPL19,MRPL2,MRPL22,MRPL23,MRPL27,MRPL28,MRPL30,MRPL42,MRPL46,MRPL50,MRPL52,MRPL53,MRPL54,MRPL9,MRPS10,MRPS23,MRPS24,MRPS25,MRPS34,MRPS5,RPL23,RPL23A,RPL24,RPL27,RPL35,RPL37A,RPL8,RPS10,RPS15A,RPS23,RPS4Y1,SET,SMARCD3
GO.0070125	mitochondrial translational elongation	24	1.18e-07	ENSP00000053468,ENSP00000199706,ENSP00000225969,ENSP00000253686,ENSP00000258105,ENSP00000272418,ENSP00000288937,ENSP00000300151,ENSP00000312311,ENSP00000318158,ENSP00000320184,ENSP00000331849,ENSP00000338057,ENSP00000347277,ENSP00000357823,ENSP00000361084,ENSP00000363999,ENSP00000370930,ENSP00000373404,ENSP00000377486,ENSP00000380531,ENSP00000390331,ENSP00000431040,ENSP00000447547	ENSG00000249773,MRPL14,MRPL16,MRPL17,MRPL19,MRPL2,MRPL22,MRPL23,MRPL27,MRPL28,MRPL30,MRPL42,MRPL46,MRPL50,MRPL52,MRPL53,MRPL54,MRPL9,MRPS10,MRPS23,MRPS24,MRPS25,MRPS34,MRPS5
GO.0006413	translational initiation	40	4.31e-07	ENSP00000053468,ENSP00000199706,ENSP00000225969,ENSP00000232905,ENSP00000250784,ENSP00000253686,ENSP00000253788,ENSP00000258105,ENSP00000259469,ENSP00000262584,ENSP00000263629,ENSP00000272418,ENSP00000288937,ENSP00000296674,ENSP00000300151,ENSP00000312311,ENSP00000318158,ENSP00000318646,ENSP00000320184,ENSP00000331849,ENSP00000338057,ENSP00000347271,ENSP00000347277,ENSP00000357823,ENSP00000361084…	DDX3X,EIF1B,ENSG00000249773,FAU,MRPL14,MRPL16,MRPL17,MRPL19,MRPL2,MRPL22,MRPL23,MRPL27,MRPL28,MRPL30,MRPL42,MRPL46,MRPL50,MRPL52,MRPL53,MRPL54,MRPL9,MRPS10,MRPS23,MRPS24,MRPS25,MRPS34,MRPS5,MTIF2,MTIF3,RPL23,RPL23A,RPL24,RPL27,RPL35,RPL37A,RPL8,RPS10,RPS15A,RPS23,RPS4Y1
GO.0006414	translational elongation	36	4.41e-07	ENSP00000053468,ENSP00000199706,ENSP00000225969,ENSP00000250784,ENSP00000253686,ENSP00000253788,ENSP00000258105,ENSP00000259469,ENSP00000262584,ENSP00000272418,ENSP00000288937,ENSP00000296674,ENSP00000300151,ENSP00000312311,ENSP00000318158,ENSP00000318646,ENSP00000320184,ENSP00000331849,ENSP00000338057,ENSP00000347271,ENSP00000347277,ENSP00000357823,ENSP00000361084,ENSP00000363999,ENSP00000370930…	ENSG00000249773,FAU,MRPL14,MRPL16,MRPL17,MRPL19,MRPL2,MRPL22,MRPL23,MRPL27,MRPL28,MRPL30,MRPL42,MRPL46,MRPL50,MRPL52,MRPL53,MRPL54,MRPL9,MRPS10,MRPS23,MRPS24,MRPS25,MRPS34,MRPS5,RPL23,RPL23A,RPL24,RPL27,RPL35,RPL37A,RPL8,RPS10,RPS15A,RPS23,RPS4Y1
GO.0044711	single-organism biosynthetic process	127	6.7e-07	ENSP00000007516,ENSP00000009530,ENSP00000010404,ENSP00000053468,ENSP00000199706,ENSP00000215591,ENSP00000218340,ENSP00000221930,ENSP00000223129,ENSP00000225969,ENSP00000227322,ENSP00000240285,ENSP00000244571,ENSP00000248923,ENSP00000250237,ENSP00000250937,ENSP00000252029,ENSP00000253686,ENSP00000254190,ENSP00000254942,ENSP00000258105,ENSP00000262374,ENSP00000263088,ENSP00000263629,ENSP00000264170…	AARS2,ACER2,ACER3,ACOX2,ADI1,AGPAT5,ALDOB,ALG1,ALOX5,ANG,APOA2,ATM,ATP5S,B3GNT1,BDH2,CBR4,CBS,CD74,CHSY1,CYP7B1,DARS2,DCK,DCTD,DOHH,DPH3,DTYMK,DUT,EARS2,ENSG00000249773,EPM2A,FADS1,FAM213B,FBP1,FEN1,FITM2,G6PD,GATC,GFM2,GGCT,GGT1,GPAA1,GPT,GSTM4,HAAO,HPGDS,INPP5D,INPP5K,JMJD7,KYNU,LPL,MGST1,MMAA,MRE11A,MRPL14,MRPL16,MRPL17,MRPL19,MRPL2,MRPL22,MRPL23,MRPL27,MRPL28,MRPL30,MRPL42,MRPL46,MRPL50,MRPL5…
GO.0002376	immune system process	173	7.19e-07	ENSP00000005587,ENSP00000008938,ENSP00000013807,ENSP00000204566,ENSP00000217407,ENSP00000228799,ENSP00000228928,ENSP00000231751,ENSP00000233146,ENSP00000233242,ENSP00000234071,ENSP00000242786,ENSP00000243611,ENSP00000244519,ENSP00000246006,ENSP00000247668,ENSP00000247970,ENSP00000251588,ENSP00000251642,ENSP00000252244,ENSP00000252593,ENSP00000252951,ENSP00000253496,ENSP00000254801,ENSP00000254958…	ACE,ACTB,ADCY3,AGPAT5,AIF1,AP1G1,APBB1IP,APCS,APOB,APOL1,BAD,BAIAP2,BCAP31,BRK1,BST1,BST2,BTN3A3,C1QC,C4BPA,C4BPB,CALCOCO2,CALM2,CAMK2B,CASP1,CD109,CD14,CD276,CD84,CD93,CD97,CFHR1,CNN2,CR1,CRCP,CTSL1,CTSS,CYLD,DAK,DDX3X,DDX58,DDX60,DHX58,DICER1,ELANE,ENSG00000250151,ENSG00000251201,EP300,EPHB3,ERAP2,ERBB2,ERCC1,EXOC6,EXOSC3,F11R,F12,FAS,FAU,FCGR2A,FCGR3A,FGF8,FGFR1,FOXO1,FYB,G6PD,GBP1,GIMAP1,HBZ,…
GO.0002684	positive regulation of immune system process	90	7.19e-07	ENSP00000008938,ENSP00000009530,ENSP00000204566,ENSP00000216336,ENSP00000217407,ENSP00000220531,ENSP00000221930,ENSP00000223271,ENSP00000227471,ENSP00000231751,ENSP00000233154,ENSP00000233809,ENSP00000243611,ENSP00000247668,ENSP00000251642,ENSP00000252244,ENSP00000254958,ENSP00000259075,ENSP00000259808,ENSP00000260010,ENSP00000261250,ENSP00000263088,ENSP00000263253,ENSP00000263621,ENSP00000264832…	ACTB,AIF1,AP1G1,BAD,BAIAP2,BCL2,BLOC1S3,BLOC1S6,BRK1,BST1,C12orf4,C1QC,C4BPA,C4BPB,CALM2,CAMK1D,CD14,CD276,CD47,CD74,CFHR1,CR1,CTSG,CTSL1,CTSS,CYLD,DDX58,DDX60,DHX58,ELANE,ENSG00000250151,ENSG00000251201,EP300,EXOSC3,FCGR2A,FCGR3A,FYB,HCK,HLA-DRB1,ICAM1,IFI16,IGFBP2,IKBKB,IL18,IRS2,ITGAL,ITGAM,JAG1,KRT1,LAMP1,LBP,LGALS9,LTF,MAPKAP1,MAPKAPK3,MNDA,MYD88,NCK2,NCKAP1L,NFATC2,NFKBIB,PAWR,PGLYRP1,PLCG2…
GO.1901566	organonitrogen compound biosynthetic process	100	7.48e-07	ENSP00000010404,ENSP00000053468,ENSP00000199706,ENSP00000218340,ENSP00000221930,ENSP00000225969,ENSP00000232905,ENSP00000244051,ENSP00000244571,ENSP00000248923,ENSP00000250237,ENSP00000250784,ENSP00000252029,ENSP00000253686,ENSP00000254190,ENSP00000254908,ENSP00000258105,ENSP00000259469,ENSP00000263629,ENSP00000264170,ENSP00000264775,ENSP00000267884,ENSP00000272418,ENSP00000274680,ENSP00000275428…	AARS2,ACER2,ACER3,ADI1,APOA2,ARG1,ATP5S,B3GNT1,BDH2,CBS,CHSY1,DARS2,DCK,DCTD,DDX3X,DTYMK,DUT,EARS2,EIF1B,ENSG00000108825,ENSG00000249773,FARS2,GATC,GFM2,GGCT,GGT1,GPT,GSPT2,GSTM4,HAAO,HPGDS,KYNU,MGST1,MMAA,MOCS1,MOCS3,MRPL14,MRPL16,MRPL17,MRPL19,MRPL2,MRPL22,MRPL23,MRPL27,MRPL28,MRPL30,MRPL42,MRPL46,MRPL50,MRPL52,MRPL53,MRPL54,MRPL9,MRPS10,MRPS23,MRPS24,MRPS25,MRPS34,MRPS5,MTHFD2,MTHFR,MTIF2,MTIF…
GO.0043603	cellular amide metabolic process	72	1.46e-06	ENSP00000010404,ENSP00000053468,ENSP00000199706,ENSP00000216336,ENSP00000225969,ENSP00000232905,ENSP00000239666,ENSP00000244571,ENSP00000248923,ENSP00000250378,ENSP00000250784,ENSP00000253686,ENSP00000258105,ENSP00000259469,ENSP00000263629,ENSP00000267884,ENSP00000272418,ENSP00000274680,ENSP00000275428,ENSP00000278618,ENSP00000288937,ENSP00000290866,ENSP00000294785,ENSP00000296424,ENSP00000296805…	AARS2,AASDHPPT,ACE,ACER2,ACER3,ARG1,BDH2,CLN5,CMA1,CTSG,DARS2,DDX3X,EARS2,EIF1B,ENSG00000108825,ENSG00000249773,FARS2,G6PD,GATC,GFM2,GGCT,GGT1,GM2A,GSPT2,GSTM4,HLCS,MGST1,MRPL14,MRPL16,MRPL17,MRPL19,MRPL2,MRPL22,MRPL23,MRPL27,MRPL28,MRPL30,MRPL42,MRPL46,MRPL50,MRPL52,MRPL53,MRPL54,MRPL9,MRPS10,MRPS23,MRPS24,MRPS25,MRPS34,MRPS5,MTHFR,MTIF2,MTIF3,NAPRT1,NCSTN,ORMDL1,PANK2,PDZD11,PPCS,QARS,QRSL1,RPL…
GO.0043933	macromolecular complex subunit organization	180	1.46e-06	ENSP00000005587,ENSP00000009530,ENSP00000010404,ENSP00000053468,ENSP00000199706,ENSP00000219022,ENSP00000221200,ENSP00000221930,ENSP00000222693,ENSP00000223129,ENSP00000225969,ENSP00000229390,ENSP00000229595,ENSP00000230048,ENSP00000233242,ENSP00000244571,ENSP00000246062,ENSP00000246662,ENSP00000247668,ENSP00000250784,ENSP00000252491,ENSP00000252785,ENSP00000252936,ENSP00000253686,ENSP00000253788…	AARS2,AASS,ABI2,ABL1,ACOT13,ACTB,AIF1,ALDOB,ANG,APCS,APOA2,APOB,APOC1,APOC2,ARG1,ASF1A,ATM,ATPAF1,BAD,BAIAP2,BCL2,BMS1,BRD3,BRK1,C17orf49,CAV2,CBR4,CD2BP2,CD74,CDK4,CDKN2A,CELF1,CELF4,CEP72,CHMP2A,CTR9,CUTC,CXXC1,CYLD,CYP1B1,DCTPP1,DDR2,DDX20,DDX3X,DIAPH2,DICER1,DNMT1,ENSG00000103426,ENSG00000249773,ENSG00000250151,FAU,FBP1,FHOD3,GCHFR,GEMIN5,GFM2,GPAA1,GSPT2,H1FX,H3F3B,HAT1,HDAC1,HDAC3,HEATR2,HI…
GO.0044403	symbiosis, encompassing mutualism through parasitism	87	1.46e-06	ENSP00000005257,ENSP00000008938,ENSP00000216336,ENSP00000221930,ENSP00000222693,ENSP00000227520,ENSP00000231751,ENSP00000245838,ENSP00000246006,ENSP00000250784,ENSP00000251642,ENSP00000253788,ENSP00000255040,ENSP00000256935,ENSP00000258381,ENSP00000258947,ENSP00000259469,ENSP00000260010,ENSP00000261017,ENSP00000261700,ENSP00000262518,ENSP00000262584,ENSP00000263253,ENSP00000263377,ENSP00000263621…	ABI2,AP1G1,APCS,APOA2,BAD,BRD4,C14orf166,CALCOCO2,CAV2,CCDC86,CD93,CHMP2A,COBRA1,CPSF4,CTDP1,CTSG,DDX3X,DDX58,DHX58,DOCK2,ELANE,EP300,F11R,FAM125A,FAU,GTF2F1,GYPA,HCK,HDAC1,HLA-A,HLA-B,HLA-C,HLA-DRB1,ICAM1,IFIT1,INPP5K,INSR,IRF3,LAMP1,LMBRD1,LTF,MAP3K5,MFGE8,MRE11A,NCF2,NCF4,NUP50,NUP88,NUPL1,PGLYRP1,PML,POLR2H,PRMT6,PSME3,PTX3,PVRL1,RAB1B,RALA,RDBP,RPL23,RPL23A,RPL24,RPL27,RPL35,RPL37A,RPL8,RPS1…
GO.0006950	response to stress	264	1.47e-06	ENSP00000005178,ENSP00000008938,ENSP00000009530,ENSP00000010404,ENSP00000053468,ENSP00000157600,ENSP00000178640,ENSP00000181383,ENSP00000184266,ENSP00000203556,ENSP00000216336,ENSP00000216968,ENSP00000217246,ENSP00000217407,ENSP00000218388,ENSP00000220531,ENSP00000221930,ENSP00000222125,ENSP00000223129,ENSP00000223271,ENSP00000227471,ENSP00000228928,ENSP00000229595,ENSP00000231751,ENSP00000233146…	ABL1,ACTB,ACVR1,ADCY3,AKAP1,ALDOB,ALKBH7,ALOX5,ANG,ANGPTL7,AP5Z1,APBB1IP,APCS,APOA2,APOB,APOL1,APOL2,APOL3,ARG1,ARHGAP24,ASF1A,ATM,ATXN3,BAG2,BAIAP2,BCAS3,BLOC1S1,BLOC1S3,BLOC1S6,BRD4,BRK1,BST2,C11orf73,C19orf10,C1QC,C4BPA,C4BPB,C9orf142,CALCOCO2,CALM2,CAMK1D,CAMK2B,CAPS,CASP4,CBS,CD47,CD74,CD84,CD93,CD97,CDK4,CDKN2A,CNN2,CPB2,CR1,CRADD,CRCP,CTSG,CTSL1,CTSS,CXXC1,CYCS,CYLD,CYP1B1,DAK,DDX3X,DDX58,…
GO.0071822	protein complex subunit organization	133	1.49e-06	ENSP00000005587,ENSP00000009530,ENSP00000010404,ENSP00000053468,ENSP00000199706,ENSP00000219022,ENSP00000221200,ENSP00000221930,ENSP00000222693,ENSP00000225969,ENSP00000229595,ENSP00000230048,ENSP00000244571,ENSP00000246062,ENSP00000246662,ENSP00000247668,ENSP00000250784,ENSP00000252785,ENSP00000252936,ENSP00000253686,ENSP00000253788,ENSP00000254810,ENSP00000254908,ENSP00000255040,ENSP00000256429…	AARS2,AASS,ABI2,ABL1,ACOT13,AIF1,ALDOB,ANG,APCS,ARG1,ASF1A,ATPAF1,BAD,BAIAP2,BCL2,BRK1,CAV2,CBR4,CD74,CEP72,CHMP2A,CUTC,CYLD,CYP1B1,DCTPP1,DDR2,DIAPH2,DICER1,ENSG00000103426,ENSG00000249773,ENSG00000250151,FAU,FBP1,FHOD3,GCHFR,GEMIN5,GFM2,GPAA1,GSPT2,H1FX,H3F3B,HAT1,HDAC3,HEATR2,HIST3H2BB,HLA-DRB1,INSR,ITGB5,KCTD12,KCTD2,KCTD9,KIAA0196,KIF13A,KRT17,KRT9,LMOD1,LPXN,MBD2,MED24,MGST1,MICAL3,MICALL2,…
GO.0043043	peptide biosynthetic process	51	1.85e-06	ENSP00000053468,ENSP00000199706,ENSP00000225969,ENSP00000232905,ENSP00000244571,ENSP00000248923,ENSP00000250784,ENSP00000253686,ENSP00000258105,ENSP00000259469,ENSP00000263629,ENSP00000267884,ENSP00000272418,ENSP00000274680,ENSP00000275428,ENSP00000288937,ENSP00000296424,ENSP00000296805,ENSP00000300151,ENSP00000307567,ENSP00000312311,ENSP00000318158,ENSP00000320184,ENSP00000320658,ENSP00000322568…	AARS2,BDH2,DARS2,DDX3X,EARS2,EIF1B,ENSG00000108825,ENSG00000249773,FARS2,GATC,GFM2,GGCT,GGT1,GSPT2,MRPL14,MRPL16,MRPL17,MRPL19,MRPL2,MRPL22,MRPL23,MRPL27,MRPL28,MRPL30,MRPL42,MRPL46,MRPL50,MRPL52,MRPL53,MRPL54,MRPL9,MRPS10,MRPS23,MRPS24,MRPS25,MRPS34,MRPS5,MTIF2,MTIF3,QARS,QRSL1,RPL24,RPL35,RPS10,RPS4Y1,SEC11C,SOX11,SRP14,SRP19,SRPRB,YARS2
GO.0022411	cellular component disassembly	64	2.17e-06	ENSP00000053468,ENSP00000199706,ENSP00000216336,ENSP00000218388,ENSP00000225969,ENSP00000250378,ENSP00000250784,ENSP00000253686,ENSP00000253788,ENSP00000258105,ENSP00000259469,ENSP00000261037,ENSP00000262188,ENSP00000262584,ENSP00000263621,ENSP00000263629,ENSP00000272418,ENSP00000288937,ENSP00000294785,ENSP00000295550,ENSP00000296674,ENSP00000296805,ENSP00000300151,ENSP00000306866,ENSP00000307786…	BCAP31,CDKN2A,CMA1,COL6A3,COL8A1,CTSG,CTSL1,CTSS,CYCS,DICER1,ELANE,ENG,ENSG00000249773,FAU,GABARAP,GFM2,GSPT2,MICAL3,MMP9,MRPL14,MRPL16,MRPL17,MRPL19,MRPL2,MRPL22,MRPL23,MRPL27,MRPL28,MRPL30,MRPL42,MRPL46,MRPL50,MRPL52,MRPL53,MRPL54,MRPL9,MRPS10,MRPS23,MRPS24,MRPS25,MRPS34,MRPS5,MTIF2,MTIF3,NCSTN,NUP50,NUP88,NUPL1,PSEN1,RPL23,RPL23A,RPL24,RPL27,RPL35,RPL37A,RPL8,RPS10,RPS15A,RPS23,RPS4Y1,SET,SMAR…
GO.0006518	peptide metabolic process	58	2.63e-06	ENSP00000010404,ENSP00000053468,ENSP00000199706,ENSP00000216336,ENSP00000225969,ENSP00000232905,ENSP00000244571,ENSP00000248923,ENSP00000250378,ENSP00000250784,ENSP00000253686,ENSP00000258105,ENSP00000259469,ENSP00000263629,ENSP00000267884,ENSP00000272418,ENSP00000274680,ENSP00000275428,ENSP00000288937,ENSP00000290866,ENSP00000294785,ENSP00000296424,ENSP00000296805,ENSP00000300151,ENSP00000307567…	AARS2,ACE,BDH2,CLN5,CMA1,CTSG,DARS2,DDX3X,EARS2,EIF1B,ENSG00000108825,ENSG00000249773,FARS2,G6PD,GATC,GFM2,GGCT,GGT1,GSPT2,GSTM4,MGST1,MRPL14,MRPL16,MRPL17,MRPL19,MRPL2,MRPL22,MRPL23,MRPL27,MRPL28,MRPL30,MRPL42,MRPL46,MRPL50,MRPL52,MRPL53,MRPL54,MRPL9,MRPS10,MRPS23,MRPS24,MRPS25,MRPS34,MRPS5,MTIF2,MTIF3,NCSTN,QARS,QRSL1,RPL24,RPL35,RPS10,RPS4Y1,SOX11,SRP14,SRP19,SRPRB,YARS2
GO.0006996	organelle organization	227	2.63e-06	ENSP00000005257,ENSP00000013807,ENSP00000053468,ENSP00000199706,ENSP00000215591,ENSP00000218104,ENSP00000220531,ENSP00000222693,ENSP00000222990,ENSP00000223129,ENSP00000225927,ENSP00000225969,ENSP00000227322,ENSP00000229595,ENSP00000229922,ENSP00000231751,ENSP00000233146,ENSP00000233154,ENSP00000244571,ENSP00000245812,ENSP00000246062,ENSP00000246662,ENSP00000248114,ENSP00000248633,ENSP00000252029…	AARS2,ABCD1,ABI2,ACP2,ACTB,ADCY3,AIF1,ALKBH7,ANAPC7,ANG,AP1G1,ARHGAP4,ASF1A,ATXN3,BAIAP2,BCAS3,BLOC1S1,BLOC1S3,BLOC1S6,BMS1,BRD3,BRK1,C11orf73,C17orf49,C21orf2,CAP2,CAV2,CDC27,CDK4,CDKN2A,CEP68,CEP72,CHAMP1,CHCHD4,CHMP2A,CLN5,CLVS2,CTDP1,CTR9,CXXC1,CYCS,DAAM2,DARS2,DDX3X,DIAPH2,DICER1,DNAJC19,DNLZ,DNMT1,DOCK2,DYM,EARS2,ENSG00000103426,ENSG00000249773,ENSG00000250151,ERCC1,EXOC6,F11R,FEN1,FGD2,FGD…
GO.0002253	activation of immune response	56	2.87e-06	ENSP00000008938,ENSP00000204566,ENSP00000217407,ENSP00000227471,ENSP00000243611,ENSP00000252244,ENSP00000259075,ENSP00000259808,ENSP00000263088,ENSP00000263253,ENSP00000271450,ENSP00000272298,ENSP00000282382,ENSP00000293362,ENSP00000293373,ENSP00000304236,ENSP00000308928,ENSP00000310127,ENSP00000312988,ENSP00000314299,ENSP00000316338,ENSP00000326366,ENSP00000329623,ENSP00000331288,ENSP00000334153…	ACTB,BAIAP2,BCL2,BRK1,C1QC,C4BPA,C4BPB,CALM2,CD14,CFHR1,CR1,CTSL1,CTSS,CYLD,DDX58,ENSG00000250151,ENSG00000251201,EP300,FCGR2A,FCGR3A,FYB,HCK,HLA-DRB1,IFI16,IKBKB,INPP5D,IRF3,ITGAM,KRT1,LBP,MAPKAPK3,MNDA,MYD88,NCKAP1L,NFATC2,NFKBIB,PGLYRP1,PIK3AP1,PLCG2,PLD2,PLEKHA1,PSEN1,PSME3,RFTN1,RIPK1,RPS6KA1,SPG21,SYK,TANK,THEMIS2,TMEM173,TRAF6,UNC93B1,VAV2,VSIG4,WAS
GO.0006396	RNA processing	79	4.42e-06	ENSP00000156471,ENSP00000203001,ENSP00000216277,ENSP00000225298,ENSP00000227322,ENSP00000229390,ENSP00000232888,ENSP00000233468,ENSP00000244051,ENSP00000245838,ENSP00000250237,ENSP00000254803,ENSP00000260563,ENSP00000260803,ENSP00000261674,ENSP00000261700,ENSP00000261708,ENSP00000261973,ENSP00000264447,ENSP00000268482,ENSP00000273541,ENSP00000274680,ENSP00000285873,ENSP00000292476,ENSP00000295321…	AQR,ARL6IP4,C14orf166,CD2BP2,CDKN2A,CELF1,CPSF4,CSTF2T,CWC22,DBR1,DDX20,DDX47,DHX38,DICER1,EXOSC10,EXOSC3,FARS2,FTSJ3,GEMIN5,GTF2F1,INTS1,INTS2,INTS4,ISY1,IWS1,KIAA1429,LARP7,LSM1,LSM4,LSM5,LSM6,MAGOH,METTL3,MOCS3,NOC4L,NOP10,PAPOLA,PCBP1,PDCD11,PIWIL2,POLR2H,POP1,PPIH,PRPF39,PUS7,QTRT1,RBM17,RBM25,RBM4B,RBMXL1,RNASEL,RPP30,RRP9,RTCA,SCAF1,SF3B14,SFSWAP,SNRPN,SRSF11,SRSF9,TBL3,TFIP11,THOC2,THOC7,…
GO.0006412	translation	48	4.53e-06	ENSP00000053468,ENSP00000199706,ENSP00000225969,ENSP00000232905,ENSP00000244571,ENSP00000250784,ENSP00000253686,ENSP00000258105,ENSP00000259469,ENSP00000263629,ENSP00000267884,ENSP00000272418,ENSP00000274680,ENSP00000288937,ENSP00000296805,ENSP00000300151,ENSP00000307567,ENSP00000312311,ENSP00000318158,ENSP00000320184,ENSP00000320658,ENSP00000322568,ENSP00000331849,ENSP00000338057,ENSP00000341247…	AARS2,DARS2,DDX3X,EARS2,EIF1B,ENSG00000108825,ENSG00000249773,FARS2,GATC,GFM2,GSPT2,MRPL14,MRPL16,MRPL17,MRPL19,MRPL2,MRPL22,MRPL23,MRPL27,MRPL28,MRPL30,MRPL42,MRPL46,MRPL50,MRPL52,MRPL53,MRPL54,MRPL9,MRPS10,MRPS23,MRPS24,MRPS25,MRPS34,MRPS5,MTIF2,MTIF3,QARS,QRSL1,RPL24,RPL35,RPS10,RPS4Y1,SEC11C,SOX11,SRP14,SRP19,SRPRB,YARS2
GO.0016071	mRNA metabolic process	68	4.87e-06	ENSP00000156471,ENSP00000216277,ENSP00000227322,ENSP00000229390,ENSP00000233468,ENSP00000245838,ENSP00000250784,ENSP00000253788,ENSP00000259469,ENSP00000260803,ENSP00000261674,ENSP00000261973,ENSP00000262584,ENSP00000263073,ENSP00000264951,ENSP00000268482,ENSP00000273541,ENSP00000278616,ENSP00000282486,ENSP00000285873,ENSP00000292476,ENSP00000295321,ENSP00000295899,ENSP00000296223,ENSP00000296581…	AQR,ARL6IP4,ATM,CD2BP2,CELF1,CPSF4,CSTF2T,CWC22,DBR1,DDX20,DDX47,DHX38,EXOSC10,EXOSC3,FAU,GEMIN5,GSPT2,GTF2F1,ISY1,IWS1,KIAA1429,LSM1,LSM4,LSM5,LSM6,MAGOH,MBNL1,METTL3,NOVA1,PAPOLA,PCBP1,PDCD11,POLR2H,PPIH,PRPF39,RBM17,RBM25,RBM4B,RBMXL1,RNASEL,RPL23,RPL23A,RPL24,RPL27,RPL35,RPL37A,RPL8,RPS10,RPS15A,RPS23,RPS4Y1,SCAF1,SF3B14,SFSWAP,SMG6,SNRPN,SRSF11,SRSF9,TFIP11,THOC2,THOC7,TRA2A,TRUB1,UPF2,XRN1,…
GO.0032479	regulation of type I interferon production	25	6.87e-06	ENSP00000247970,ENSP00000251642,ENSP00000259808,ENSP00000260010,ENSP00000263253,ENSP00000287156,ENSP00000295025,ENSP00000296223,ENSP00000302478,ENSP00000304236,ENSP00000305161,ENSP00000308928,ENSP00000310127,ENSP00000312988,ENSP00000325863,ENSP00000331288,ENSP00000333266,ENSP00000352336,ENSP00000357113,ENSP00000364898,ENSP00000369213,ENSP00000378736,ENSP00000382840,ENSP00000401399,ENSP00000430684	CD14,CRCP,CYLD,DDX3X,DDX58,DHX58,EP300,IFI16,IKBKB,IRF3,MRE11A,MYD88,NFKBIB,PIN1,PLCG2,POLR1D,POLR2H,REL,RIPK1,SYK,TLR2,TMEM173,TRIM56,UBA7,UBE2L6
GO.0060333	interferon-gamma-mediated signaling pathway	18	8.42e-06	ENSP00000228928,ENSP00000264832,ENSP00000268058,ENSP00000310127,ENSP00000312678,ENSP00000342278,ENSP00000343023,ENSP00000353099,ENSP00000359504,ENSP00000360683,ENSP00000365012,ENSP00000365402,ENSP00000366005,ENSP00000369299,ENSP00000379098,ENSP00000380073,ENSP00000384886,ENSP00000399168	CAMK2B,GBP1,HCK,HLA-A,HLA-B,HLA-C,HLA-DRB1,ICAM1,IFI30,IRF3,IRF9,MID1,OAS2,OAS3,PML,PTPN1,SP100,TRIM22
GO.0043903	regulation of symbiosis, encompassing mutualism through parasitism	34	9.86e-06	ENSP00000216336,ENSP00000217407,ENSP00000228928,ENSP00000231751,ENSP00000252593,ENSP00000255040,ENSP00000260010,ENSP00000263253,ENSP00000263621,ENSP00000268058,ENSP00000295927,ENSP00000296223,ENSP00000299543,ENSP00000306614,ENSP00000309103,ENSP00000310440,ENSP00000324810,ENSP00000325618,ENSP00000325863,ENSP00000329623,ENSP00000339495,ENSP00000343023,ENSP00000343745,ENSP00000343990,ENSP00000356530…	APCS,BAD,BCL2,BST2,CHMP2A,COBRA1,CTDP1,CTSG,DDX3X,DICER1,ELANE,EP300,FAM125A,GTF2F1,HDAC1,IFI16,IFIT1,INPP5K,LBP,LTF,MRE11A,MX1,OAS3,PARP10,PKN2,PML,POLR2H,PPIH,PTX3,RDBP,RNASEL,SP100,TLR2,TRIM14
GO.0050778	positive regulation of immune response	65	9.86e-06	ENSP00000008938,ENSP00000009530,ENSP00000204566,ENSP00000216336,ENSP00000217407,ENSP00000221930,ENSP00000227471,ENSP00000243611,ENSP00000247668,ENSP00000252244,ENSP00000259075,ENSP00000259808,ENSP00000263088,ENSP00000263253,ENSP00000263621,ENSP00000268058,ENSP00000271450,ENSP00000272298,ENSP00000282382,ENSP00000293362,ENSP00000293373,ENSP00000304236,ENSP00000308928,ENSP00000312988,ENSP00000314299…	ACTB,AP1G1,BAIAP2,BCL2,BRK1,C1QC,C4BPA,C4BPB,CALM2,CD14,CD74,CFHR1,CR1,CTSG,CTSL1,CTSS,CYLD,DDX58,ELANE,ENSG00000250151,ENSG00000251201,EP300,EXOSC3,FCGR2A,FCGR3A,FYB,HCK,HLA-DRB1,IFI16,IKBKB,INPP5D,ITGAM,KRT1,LAMP1,LBP,MAPKAPK3,MNDA,MYD88,NCKAP1L,NFATC2,NFKBIB,PGLYRP1,PIK3AP1,PLCG2,PLD2,PLEKHA1,PML,PSEN1,PSME3,RFTN1,RIPK1,RPS6KA1,SASH3,SPG21,SYK,TANK,TGFB1,THEMIS2,TMEM173,TRAF2,TRAF6,UNC93B1,VAV…
GO.0034660	ncRNA metabolic process	52	1.45e-05	ENSP00000203001,ENSP00000225298,ENSP00000232888,ENSP00000244051,ENSP00000244571,ENSP00000250237,ENSP00000254803,ENSP00000261700,ENSP00000261708,ENSP00000264951,ENSP00000272348,ENSP00000274680,ENSP00000285873,ENSP00000296223,ENSP00000296581,ENSP00000298717,ENSP00000298746,ENSP00000302801,ENSP00000307567,ENSP00000308179,ENSP00000310966,ENSP00000312356,ENSP00000320658,ENSP00000323046,ENSP00000328854…	AARS2,ANG,C14orf166,CD3EAP,CDKN2A,DARS2,DDX20,DDX47,DICER1,EARS2,ENSG00000108825,EXOSC10,EXOSC3,FARS2,FTSJ3,GATC,GEMIN5,GTF3C5,INTS1,INTS2,INTS4,LSM6,METTL3,MOCS3,NOC4L,NOP10,PDCD11,PIWIL2,POLR2H,POP1,PUS7,QARS,QRSL1,QTRT1,RNASEL,RPP30,RRP9,SNRPG,TBL3,TRMT10C,TRMT1L,TRMT6,TRMT61B,TRPT1,TRUB1,UTP14A,UTP18,UTP3,UTP6,WDR3,XRN1,YARS2
GO.0032481	positive regulation of type I interferon production	20	1.56e-05	ENSP00000251642,ENSP00000259808,ENSP00000260010,ENSP00000263253,ENSP00000296223,ENSP00000302478,ENSP00000304236,ENSP00000305161,ENSP00000310127,ENSP00000312988,ENSP00000325863,ENSP00000331288,ENSP00000352336,ENSP00000357113,ENSP00000364898,ENSP00000369213,ENSP00000378736,ENSP00000382840,ENSP00000401399,ENSP00000430684	CD14,CRCP,DDX3X,DDX58,DHX58,EP300,IFI16,IKBKB,IRF3,MRE11A,MYD88,NFKBIB,PLCG2,POLR1D,POLR2H,RIPK1,SYK,TLR2,TMEM173,TRIM56
GO.0043604	amide biosynthetic process	54	1.57e-05	ENSP00000053468,ENSP00000199706,ENSP00000225969,ENSP00000232905,ENSP00000244571,ENSP00000248923,ENSP00000250784,ENSP00000253686,ENSP00000258105,ENSP00000259469,ENSP00000263629,ENSP00000267884,ENSP00000272418,ENSP00000274680,ENSP00000275428,ENSP00000288937,ENSP00000296424,ENSP00000296805,ENSP00000300151,ENSP00000307567,ENSP00000312311,ENSP00000318158,ENSP00000320184,ENSP00000320658,ENSP00000322568…	AARS2,ARG1,BDH2,DARS2,DDX3X,EARS2,EIF1B,ENSG00000108825,ENSG00000249773,FARS2,GATC,GFM2,GGCT,GGT1,GSPT2,MRPL14,MRPL16,MRPL17,MRPL19,MRPL2,MRPL22,MRPL23,MRPL27,MRPL28,MRPL30,MRPL42,MRPL46,MRPL50,MRPL52,MRPL53,MRPL54,MRPL9,MRPS10,MRPS23,MRPS24,MRPS25,MRPS34,MRPS5,MTHFD2,MTIF2,MTIF3,QARS,QRSL1,RPL24,RPL35,RPS10,RPS4Y1,SEC11C,SMPD1,SOX11,SRP14,SRP19,SRPRB,YARS2
GO.0016032	viral process	77	1.8e-05	ENSP00000005257,ENSP00000221930,ENSP00000222693,ENSP00000227520,ENSP00000245838,ENSP00000246006,ENSP00000250784,ENSP00000251642,ENSP00000253788,ENSP00000256935,ENSP00000258381,ENSP00000258947,ENSP00000259469,ENSP00000261017,ENSP00000261700,ENSP00000262518,ENSP00000262584,ENSP00000263253,ENSP00000263377,ENSP00000264025,ENSP00000264832,ENSP00000268058,ENSP00000268150,ENSP00000289779,ENSP00000292476…	ABI2,AP1G1,APOA2,BAD,BRD4,C14orf166,CALCOCO2,CAV2,CCDC86,CD93,CHMP2A,COBRA1,CPSF4,CTDP1,DDX3X,DDX58,DHX58,DOCK2,EP300,F11R,FAM125A,FAU,GTF2F1,GYPA,HCK,HDAC1,HLA-A,HLA-B,HLA-C,HLA-DRB1,ICAM1,IFIT1,INSR,IRF3,LAMP1,LMBRD1,MAP3K5,MFGE8,MRE11A,NUP50,NUP88,NUPL1,PML,POLR2H,PRMT6,PSME3,PVRL1,RAB1B,RALA,RDBP,RPL23,RPL23A,RPL24,RPL27,RPL35,RPL37A,RPL8,RPS10,RPS15A,RPS23,RPS4Y1,SET,SLC1A5,SLC25A6,SP100,SP1…
GO.0051704	multi-organism process	179	3.8e-05	ENSP00000005257,ENSP00000006658,ENSP00000010404,ENSP00000013807,ENSP00000216336,ENSP00000217407,ENSP00000221930,ENSP00000222693,ENSP00000227471,ENSP00000227520,ENSP00000228928,ENSP00000231751,ENSP00000233146,ENSP00000233809,ENSP00000242607,ENSP00000245838,ENSP00000246006,ENSP00000246062,ENSP00000246662,ENSP00000248923,ENSP00000249066,ENSP00000249330,ENSP00000250784,ENSP00000251642,ENSP00000252593…	ABI2,ABL1,ACE,ACVR1,ANG,AP1G1,APCS,APOA2,APOL1,APOL2,ARG1,ATM,BAD,BAIAP2,BCAP31,BRD4,BST2,C14orf166,CALCOCO2,CAMK2B,CASP1,CAV2,CCDC86,CD14,CD47,CD93,CELF4,CHMP2A,CNTNAP2,COBRA1,CPSF4,CRCP,CTDP1,CTR9,CTSG,DDX20,DDX3X,DDX58,DDX60,DHX58,DIAPH2,DICER1,DOCK2,ENSG00000251201,EP300,ERCC1,F11R,FAM125A,FAU,FSHR,GBP1,GGT1,GTF2F1,GYPA,HCK,HDAC1,HLA-A,HLA-B,HLA-C,HLA-DRB1,HSF1,HVCN1,ICAM1,IFI16,IFI44,IFI44L,…
GO.1903900	regulation of viral life cycle	29	4.19e-05	ENSP00000228928,ENSP00000231751,ENSP00000252593,ENSP00000255040,ENSP00000263253,ENSP00000268058,ENSP00000295927,ENSP00000296223,ENSP00000299543,ENSP00000306614,ENSP00000310440,ENSP00000324810,ENSP00000325618,ENSP00000325863,ENSP00000329623,ENSP00000339495,ENSP00000343023,ENSP00000343745,ENSP00000343990,ENSP00000356530,ENSP00000357113,ENSP00000359552,ENSP00000360869,ENSP00000362649,ENSP00000364578…	APCS,BCL2,BST2,CHMP2A,COBRA1,CTDP1,DDX3X,DICER1,EP300,FAM125A,GTF2F1,HDAC1,IFI16,IFIT1,INPP5K,LTF,MRE11A,MX1,OAS3,PARP10,PKN2,PML,POLR2H,PPIH,PTX3,RDBP,RNASEL,SP100,TRIM14
GO.0008152	metabolic process	600	5.09e-05	ENSP00000005178,ENSP00000005257,ENSP00000006658,ENSP00000007516,ENSP00000008938,ENSP00000013070,ENSP00000053468,ENSP00000156471,ENSP00000157600,ENSP00000160740,ENSP00000181383,ENSP00000184266,ENSP00000199706,ENSP00000203001,ENSP00000215591,ENSP00000216277,ENSP00000216336,ENSP00000217246,ENSP00000218104,ENSP00000219022,ENSP00000219204,ENSP00000219439,ENSP00000220809,ENSP00000221930,ENSP00000222511…	AARS2,AASDHPPT,AASS,ABCB1,ABCD1,ABI2,ABL1,ABLIM3,ACAA1,ACAD8,ACE,ACER2,ACOT13,ACSS3,ACTB,ACVR1,ADAMTSL5,ADH1B,ADHFE1,ADI1,ADNP,ADO,AGPAT5,AHR,ALDOB,ALG1,ALG11,ALG9,ALKBH7,ALOX5,ANAPC7,ANG,AP5Z1,APCS,APOA2,APOB,APOBR,APOC2,APOF,APOL1,APOL3,AQR,ARL2BP,ARL6IP4,ARSD,ASF1A,ATM,ATN1,ATP11A,ATP5S,B3GNT1,BAD,BAG2,BCAS3,BDH2,BLOC1S1,BMP2K,BPHL,BRD3,BRD4,BST1,BTN2A1,C10orf116,C11orf54,C14orf166,C19orf10,C1…
GO.0051128	regulation of cellular component organization	174	5.18e-05	ENSP00000005257,ENSP00000013807,ENSP00000053468,ENSP00000157600,ENSP00000178640,ENSP00000181383,ENSP00000203556,ENSP00000217407,ENSP00000219022,ENSP00000221930,ENSP00000222125,ENSP00000222693,ENSP00000226230,ENSP00000229595,ENSP00000230431,ENSP00000233146,ENSP00000233154,ENSP00000233809,ENSP00000242057,ENSP00000242786,ENSP00000243611,ENSP00000246006,ENSP00000246062,ENSP00000252491,ENSP00000252593…	ABI2,ABLIM3,ACE,ADNP,AHR,ANAPC7,APBB2,APOA2,APOC1,APOC2,ARHGAP24,ARHGEF16,ASAP3,ASF1A,ATM,BAD,BAI3,BCAS3,BLOC1S1,BRK1,BST2,C21orf2,C4BPA,C4BPB,C6orf108,CAMK1D,CAPS,CAV2,CCDC88A,CD14,CD47,CD93,CD97,CDC27,CDKN2A,CHMP2A,CLIP3,CNN2,CPB2,CPNE9,CTR9,CYLD,DCUN1D3,DDR2,DDX3X,DNMT1,DOCK2,DSCAM,ENSG00000250021,ENSG00000250151,EP300,EPHB3,EPS8L2,ERBB2,ERCC1,EVA1B,F11R,FAM115A,FAM125A,FAS,FBLIM1,FBP1,FGD2,FG…
GO.0051707	response to other organism	72	5.19e-05	ENSP00000008938,ENSP00000010404,ENSP00000216336,ENSP00000217407,ENSP00000221930,ENSP00000227471,ENSP00000228928,ENSP00000231751,ENSP00000249330,ENSP00000251642,ENSP00000252593,ENSP00000254801,ENSP00000260010,ENSP00000261267,ENSP00000264832,ENSP00000268058,ENSP00000277541,ENSP00000280357,ENSP00000282382,ENSP00000295927,ENSP00000296028,ENSP00000304236,ENSP00000305161,ENSP00000306106,ENSP00000309103…	ABL1,ARG1,BAD,BAIAP2,BCL2,BST2,CASP1,CD14,CD47,CRCP,CTR9,CTSG,DDX3X,DDX58,DDX60,DHX58,DICER1,ENSG00000251201,FAU,GBP1,GTF2F1,HCK,HLA-DRB1,HSF1,ICAM1,IFI16,IFI44,IFI44L,IFIT1,IFIT2,IFIT3,IFIT5,IGJ,IKBKB,IL18,IRF9,JAGN1,LBP,LTF,LYZ,MAPKAPK3,MGST1,MX1,MYD88,MYO1F,NCF2,NFKBIB,NOTCH1,OAS2,OAS3,PAWR,PGLYRP1,PKLR,PLCG2,PML,PPBP,PROS1,PTX3,RNASEL,RPS15A,S100A12,SLC25A6,SLFN11,SYK,TGFB1,TLR2,TMEM173,TRAF6…
GO.0009607	response to biotic stimulus	74	6.18e-05	ENSP00000008938,ENSP00000010404,ENSP00000216336,ENSP00000217407,ENSP00000221930,ENSP00000227471,ENSP00000228928,ENSP00000231751,ENSP00000249330,ENSP00000251642,ENSP00000252593,ENSP00000254801,ENSP00000260010,ENSP00000261267,ENSP00000264832,ENSP00000268058,ENSP00000277541,ENSP00000280097,ENSP00000280357,ENSP00000282382,ENSP00000295927,ENSP00000296028,ENSP00000304236,ENSP00000305161,ENSP00000306106…	ABL1,ARG1,BAD,BAIAP2,BCL2,BST2,CASP1,CD14,CD47,CRCP,CTR9,CTSG,DDX3X,DDX58,DDX60,DHX58,DICER1,ENSG00000251201,FAU,GBP1,GTF2F1,HCK,HLA-DRB1,HNMT,HSF1,ICAM1,IFI16,IFI44,IFI44L,IFIT1,IFIT2,IFIT3,IFIT5,IGJ,IKBKB,IL18,IRF9,JAGN1,LBP,LTF,LYZ,MAPKAPK3,MGST1,MX1,MYD88,MYO1F,NCF2,NFKBIB,NOTCH1,OAS2,OAS3,PAWR,PGLYRP1,PKLR,PLCG2,PML,PPBP,PROS1,PTX3,RNASEL,RPS15A,S100A12,SLC25A6,SLFN11,SYK,TGFB1,TLR2,TMEM173,…
GO.0002757	immune response-activating signal transduction	48	6.91e-05	ENSP00000008938,ENSP00000204566,ENSP00000217407,ENSP00000227471,ENSP00000259075,ENSP00000259808,ENSP00000263088,ENSP00000263253,ENSP00000271450,ENSP00000272298,ENSP00000282382,ENSP00000293362,ENSP00000293373,ENSP00000304236,ENSP00000308928,ENSP00000310127,ENSP00000312988,ENSP00000316338,ENSP00000326366,ENSP00000329623,ENSP00000334153,ENSP00000337853,ENSP00000339826,ENSP00000345344,ENSP00000349960…	ACTB,BAIAP2,BCL2,BRK1,CALM2,CD14,CR1,CTSL1,CTSS,CYLD,DDX58,ENSG00000250151,ENSG00000251201,EP300,FCGR2A,FCGR3A,FYB,HCK,HLA-DRB1,IKBKB,INPP5D,IRF3,ITGAM,LBP,MAPKAPK3,MNDA,MYD88,NCKAP1L,NFATC2,NFKBIB,PGLYRP1,PIK3AP1,PLCG2,PLD2,PLEKHA1,PSEN1,PSME3,RFTN1,RIPK1,RPS6KA1,SPG21,SYK,TANK,THEMIS2,TRAF6,UNC93B1,VAV2,WAS
GO.0002764	immune response-regulating signaling pathway	56	7.6e-05	ENSP00000008938,ENSP00000204566,ENSP00000217407,ENSP00000227471,ENSP00000259075,ENSP00000259808,ENSP00000262719,ENSP00000263088,ENSP00000263253,ENSP00000265960,ENSP00000269571,ENSP00000271450,ENSP00000272298,ENSP00000282382,ENSP00000293362,ENSP00000293373,ENSP00000304236,ENSP00000308928,ENSP00000309103,ENSP00000310127,ENSP00000312988,ENSP00000316338,ENSP00000321797,ENSP00000326366,ENSP00000329623…	ACTB,BAD,BAIAP2,BCL2,BRK1,CALM2,CD14,CR1,CTSL1,CTSS,CYLD,DDX58,ENSG00000250151,ENSG00000251201,EP300,ERBB2,FCGR2A,FCGR3A,FGF8,FGFR1,FOXO1,FYB,HCK,HLA-DRB1,IKBKB,INPP5D,IRF3,IRS2,ITGAM,LBP,MAPKAP1,MAPKAPK3,MNDA,MYD88,NCKAP1L,NFATC2,NFKBIB,PGLYRP1,PHLPP1,PIK3AP1,PLCG2,PLD2,PLEKHA1,PSEN1,PSME3,RFTN1,RIPK1,RPS6KA1,SPG21,SYK,TANK,THEMIS2,TRAF6,UNC93B1,VAV2,WAS
GO.0034341	response to interferon-gamma	22	7.69e-05	ENSP00000228928,ENSP00000252593,ENSP00000258947,ENSP00000264170,ENSP00000264832,ENSP00000268058,ENSP00000310127,ENSP00000312678,ENSP00000342278,ENSP00000343023,ENSP00000353099,ENSP00000359504,ENSP00000360683,ENSP00000365012,ENSP00000365227,ENSP00000365402,ENSP00000366005,ENSP00000369299,ENSP00000379098,ENSP00000380073,ENSP00000384886,ENSP00000399168	AIF1,BST2,CALCOCO2,CAMK2B,GBP1,HCK,HLA-A,HLA-B,HLA-C,HLA-DRB1,ICAM1,IFI30,IRF3,IRF9,KYNU,MID1,OAS2,OAS3,PML,PTPN1,SP100,TRIM22
GO.0006909	phagocytosis	28	9.25e-05	ENSP00000217407,ENSP00000246006,ENSP00000259053,ENSP00000263088,ENSP00000263621,ENSP00000263798,ENSP00000268058,ENSP00000268150,ENSP00000271450,ENSP00000292357,ENSP00000295927,ENSP00000304236,ENSP00000316338,ENSP00000349960,ENSP00000352336,ENSP00000355361,ENSP00000356946,ENSP00000360916,ENSP00000361423,ENSP00000364898,ENSP00000365012,ENSP00000365227,ENSP00000365891,ENSP00000367794,ENSP00000380427…	ABL1,ACTB,AIF1,BAIAP2,BRK1,CD14,CD302,CD47,CD93,ELANE,ENSG00000250151,FCGR2A,FCGR3A,HCK,LBP,MFGE8,MYO7A,PEAR1,PLCG2,PLD2,PML,PTX3,RAB34,SRPX,SYK,TYRO3,VAV2,WAS
GO.0034340	response to type I interferon	17	9.25e-05	ENSP00000228928,ENSP00000252593,ENSP00000305161,ENSP00000310127,ENSP00000342278,ENSP00000343023,ENSP00000354822,ENSP00000356530,ENSP00000360683,ENSP00000360869,ENSP00000360876,ENSP00000360891,ENSP00000365402,ENSP00000366005,ENSP00000380073,ENSP00000381599,ENSP00000399168	BST2,HLA-A,HLA-B,HLA-C,IFIT1,IFIT2,IFIT3,IRF3,IRF9,MX1,OAS2,OAS3,PTPN1,RNASEL,SP100,TRIM56,XAF1
GO.0044085	cellular component biogenesis	160	0.000112	ENSP00000005587,ENSP00000009530,ENSP00000010404,ENSP00000219022,ENSP00000221200,ENSP00000221930,ENSP00000222511,ENSP00000222693,ENSP00000223129,ENSP00000225298,ENSP00000229390,ENSP00000229595,ENSP00000230048,ENSP00000232888,ENSP00000233242,ENSP00000244571,ENSP00000246062,ENSP00000247668,ENSP00000251588,ENSP00000252491,ENSP00000252785,ENSP00000252936,ENSP00000254803,ENSP00000254810,ENSP00000254908…	AARS2,AASS,ABL1,ABLIM3,ACOT13,ACTB,AIF1,ALDOB,ANG,APCS,APOA2,APOB,APOC1,ARG1,ARHGEF26,ASF1A,ATPAF1,BAD,BAIAP2,BCL2,BMS1,BRK1,CAV2,CBR4,CCDC88A,CD2BP2,CD74,CDKN2A,CELF1,CELF4,CHMP2A,CLIP3,CUTC,CYLD,DCTPP1,DDX20,DDX3X,DDX47,DIAPH2,DICER1,EMP3,ENSG00000103426,ENSG00000250151,EP300,EXOSC10,EXOSC3,F11R,FBLIM1,FBP1,FGD2,FHOD3,FTSJ3,GABARAP,GCHFR,GEMIN5,GPAA1,GPM6A,GTPBP10,H1FX,H3F3B,HAPLN2,HAT1,HDAC3,H…
GO.0008380	RNA splicing	44	0.000114	ENSP00000156471,ENSP00000216277,ENSP00000227322,ENSP00000229390,ENSP00000233468,ENSP00000245838,ENSP00000260803,ENSP00000261674,ENSP00000261700,ENSP00000261973,ENSP00000264447,ENSP00000268482,ENSP00000273541,ENSP00000285873,ENSP00000295321,ENSP00000295899,ENSP00000296223,ENSP00000296581,ENSP00000297071,ENSP00000297591,ENSP00000298717,ENSP00000304903,ENSP00000305556,ENSP00000306223,ENSP00000306614…	AQR,ARL6IP4,C14orf166,CD2BP2,CELF1,CWC22,DBR1,DDX20,DDX47,DHX38,GEMIN5,GTF2F1,ISY1,IWS1,KIAA1429,LSM1,LSM4,LSM5,LSM6,MAGOH,METTL3,PAPOLA,PCBP1,POLR2H,PPIH,PRPF39,RBM17,RBM25,RBM4B,RBMXL1,SCAF1,SF3B14,SFSWAP,SNRPN,SRSF11,SRSF9,TFIP11,THOC2,THOC7,TRA2A,TRPT1,ZNF259,ZNF326,ZNF638
GO.0048584	positive regulation of response to stimulus	156	0.000115	ENSP00000005587,ENSP00000008938,ENSP00000009530,ENSP00000053468,ENSP00000157600,ENSP00000178640,ENSP00000181383,ENSP00000203556,ENSP00000204566,ENSP00000216336,ENSP00000217407,ENSP00000219204,ENSP00000221930,ENSP00000222125,ENSP00000222693,ENSP00000223271,ENSP00000227471,ENSP00000231751,ENSP00000243611,ENSP00000246006,ENSP00000251642,ENSP00000252244,ENSP00000252593,ENSP00000253496,ENSP00000254190…	ACTB,ACVR1,AP1G1,APOL3,ARHGAP4,ARL2BP,ATM,ATXN3,BAIAP2,BCAP31,BCL2,BLOC1S1,BRD4,BRK1,BST2,C10orf54,C19orf10,C1QC,C4BPA,C4BPB,CALM2,CAMK1D,CAMK2B,CAPS,CASP1,CAV2,CD14,CD47,CD74,CD93,CDKN2A,CFHR1,CHSY1,CPB2,CR1,CRADD,CTSG,CTSL1,CYLD,CYP1B1,DDX58,DDX60,DFNA5,DHX58,DSCAM,DUSP22,ENG,ENSG00000250151,ENSG00000251201,ERBB2,EVA1B,EXOSC3,F12,FAM59A,FCGR2A,FCGR3A,FGFBP3,FYB,GMIP,GPR37L1,GPR56,HCK,HDAC3,HEXI…
GO.0048518	positive regulation of biological process	345	0.000122	ENSP00000005257,ENSP00000005587,ENSP00000008938,ENSP00000009530,ENSP00000053468,ENSP00000157600,ENSP00000178640,ENSP00000181383,ENSP00000203556,ENSP00000204566,ENSP00000216336,ENSP00000216487,ENSP00000217407,ENSP00000218340,ENSP00000218388,ENSP00000219022,ENSP00000219204,ENSP00000221930,ENSP00000222125,ENSP00000222693,ENSP00000223271,ENSP00000227322,ENSP00000227471,ENSP00000229595,ENSP00000229922…	AAMDC,ABI2,ABL1,ACE,ACER2,ACER3,ACTB,ACTC1,ACVR1,ADCY3,ADNP,ALDOB,ALOX5,ANAPC7,ANG,AP1G1,APBB1IP,APBB2,APOA2,APOB,APOC1,APOC2,APOL3,ARG1,ARHGAP18,ARHGAP24,ARHGAP25,ARHGAP30,ARHGAP4,ARHGAP9,ARHGEF16,ARHGEF26,ARL2BP,ASAP3,ASF1A,ATM,ATN1,ATXN3,BAD,BAI3,BCAP31,BCAS3,BLOC1S1,BLOC1S3,BRD4,BST1,BST2,C10orf116,C10orf54,C12orf4,C14orf166,C19orf10,C1QC,C4BPA,C4BPB,C6orf108,CALM2,CAP2,CAPS,CAV2,CCDC88A,CD74…
GO.1901564	organonitrogen compound metabolic process	136	0.000122	ENSP00000007516,ENSP00000008938,ENSP00000053468,ENSP00000184266,ENSP00000199706,ENSP00000216336,ENSP00000217246,ENSP00000218340,ENSP00000221930,ENSP00000225927,ENSP00000225969,ENSP00000230431,ENSP00000232905,ENSP00000233146,ENSP00000239666,ENSP00000244051,ENSP00000244571,ENSP00000248923,ENSP00000250237,ENSP00000250378,ENSP00000250784,ENSP00000252029,ENSP00000253686,ENSP00000254190,ENSP00000254908…	AARS2,AASDHPPT,AASS,ACAD8,ACE,ACY1,ADI1,ALDOB,APOA2,ARSD,ATP5S,B3GNT1,BAD,BDH2,BPHL,C6orf108,CBS,CHSY1,CKMT1A,CLN5,CMA1,CTSG,CYCS,DARS2,DCK,DCTD,DDX3X,DTYMK,DUT,EARS2,EGLN1,EIF1B,ENSG00000108825,ENSG00000249773,FARS2,FN3K,G6PD,GATC,GFM2,GGACT,GGCT,GGH,GGT1,GLTPD1,GPT,GSPT2,GSTM4,H6PD,HAAO,HLCS,HPGDS,IDS,ITIH5,JMJD7,LMBRD1,MACROD2,MMAA,MOCS1,MOCS3,MRPL14,MRPL16,MRPL17,MRPL19,MRPL2,MRPL22,MRPL23,MR…
GO.0051336	regulation of hydrolase activity	112	0.000156	ENSP00000178640,ENSP00000203556,ENSP00000216487,ENSP00000218340,ENSP00000218388,ENSP00000222693,ENSP00000228928,ENSP00000231751,ENSP00000233146,ENSP00000233893,ENSP00000246062,ENSP00000247668,ENSP00000247970,ENSP00000251507,ENSP00000252491,ENSP00000252593,ENSP00000254942,ENSP00000255040,ENSP00000256861,ENSP00000259808,ENSP00000260402,ENSP00000260447,ENSP00000260600,ENSP00000262301,ENSP00000262585…	ABL1,ACER2,ADCY3,ALDOB,ANG,APCS,APOA2,APOC1,APOC2,ARHGAP18,ARHGAP24,ARHGAP25,ARHGAP30,ARHGAP4,ARHGAP9,ARHGEF16,ARHGEF26,ASAP3,BAD,BCAP31,BCAS3,BST2,CALM2,CASP1,CAV2,CD109,CD14,CD2BP2,CDKN2A,COL6A3,CR1,CRADD,CYCS,CYTH1,DDX3X,DENND3,DNAJC1,DOCK3,DOCK8,EGLN1,ENSG00000251201,EP300,EPHB3,EPS8L2,ERBB2,F11R,FAS,FGD2,FGD4,FGFR1,GCHFR,GM2A,GMIP,HMHA1,HSPE1,ICAM1,IFI16,IFIT1,ITIH5,KNDC1,LGALS9,LMF1,LTF,MAP…
GO.0009605	response to external stimulus	153	0.000179	ENSP00000005178,ENSP00000005257,ENSP00000008938,ENSP00000010404,ENSP00000013807,ENSP00000216336,ENSP00000217407,ENSP00000220531,ENSP00000221930,ENSP00000223271,ENSP00000227471,ENSP00000228928,ENSP00000229922,ENSP00000231751,ENSP00000233154,ENSP00000233809,ENSP00000240285,ENSP00000246062,ENSP00000249330,ENSP00000251642,ENSP00000252029,ENSP00000252593,ENSP00000254190,ENSP00000254801,ENSP00000256733…	ABLIM3,ACTB,ADNP,AIF1,ALDOB,ALOX5,AP1G1,APBB2,APOA2,APOC2,ARG1,ARHGEF16,B3GNT1,BAIAP2,BCAS3,BLOC1S3,BLOC1S6,BST2,CACNB1,CALM2,CAP2,CBS,CD14,CD47,CDKN2A,CHSY1,CNN2,CNTNAP2,COL6A3,CRADD,CRCP,CTR9,CTSG,DDX3X,DDX58,DDX60,DHRS3,DHX58,DICER1,DOCK2,ENG,ENSG00000250151,ENSG00000251201,ERCC1,FADS1,FAS,FAU,FGF8,FGFR1,FOXO1,G6PD,GABARAP,GBP1,GFRA3,GSDMD,GTF2F1,HAT1,HCK,HLA-DRB1,HLCS,HSF1,ICAM1,IFI16,IFI44,I…
GO.0051249	regulation of lymphocyte activation	43	0.000184	ENSP00000008938,ENSP00000009530,ENSP00000220531,ENSP00000233154,ENSP00000233809,ENSP00000242057,ENSP00000247668,ENSP00000263798,ENSP00000265016,ENSP00000265960,ENSP00000268058,ENSP00000269571,ENSP00000278616,ENSP00000280357,ENSP00000293373,ENSP00000308928,ENSP00000309103,ENSP00000322568,ENSP00000323046,ENSP00000328088,ENSP00000329623,ENSP00000333298,ENSP00000343325,ENSP00000345281,ENSP00000347979…	AHR,AIF1,AP1G1,ATM,BAD,BCL2,BLOC1S3,BLOC1S6,BST1,C10orf54,CD47,CD74,CDKN2A,CYLD,DUSP22,ERBB2,EXOSC3,FAS,HLA-DRB1,IGFBP2,IL18,INPP5D,IRS2,ITGAL,LAMP1,MAPKAP1,MNDA,NCK2,NCKAP1L,NFATC2,PAWR,PGLYRP1,PKN1,PML,SASH3,SOX11,SOX13,SYK,TGFBR2,TNFAIP8L2,TRAF2,TYRO3,VSIG4
GO.0019538	protein metabolic process	283	0.00019	ENSP00000005178,ENSP00000007516,ENSP00000013070,ENSP00000053468,ENSP00000181383,ENSP00000199706,ENSP00000216336,ENSP00000217246,ENSP00000218340,ENSP00000220809,ENSP00000221930,ENSP00000225969,ENSP00000231751,ENSP00000232905,ENSP00000233809,ENSP00000233893,ENSP00000234071,ENSP00000236980,ENSP00000243611,ENSP00000244051,ENSP00000244571,ENSP00000246062,ENSP00000247970,ENSP00000248114,ENSP00000248923…	A4GALT,AARS2,ABI2,ABL1,ACE,ACER2,ACP2,ACTB,ACVR1,ACY1,ADAMTSL5,ALG1,ALG11,ALG9,ANAPC7,APCS,APOA2,APOC1,APOC2,APOL1,APOL2,APOL3,ARSD,ATM,B3GNT1,BAD,BAG2,BLOC1S1,BMP2K,BRD4,C19orf10,C1QC,C4BPA,C4BPB,CAMK1D,CASP1,CD14,CDC27,CDK4,CDKN2A,CFHR1,CHCHD4,CHSY1,CLIP3,CLN5,CMA1,CPB2,CPM,CPVL,CR1,CRADD,CTDP1,CTR9,CTSG,CTSL1,CTSS,CXXC1,CYCS,DARS2,DDR2,DDX3X,DENND3,DNAJC1,DNAJC19,DNLZ,DOHH,DPH3,DPY19L3,DUSP12,…
GO.0048583	regulation of response to stimulus	244	0.00019	ENSP00000005178,ENSP00000005587,ENSP00000009530,ENSP00000025301,ENSP00000053468,ENSP00000157600,ENSP00000178640,ENSP00000181383,ENSP00000203556,ENSP00000204566,ENSP00000216336,ENSP00000217407,ENSP00000218388,ENSP00000219022,ENSP00000219204,ENSP00000220809,ENSP00000221930,ENSP00000222125,ENSP00000222693,ENSP00000223129,ENSP00000223271,ENSP00000227471,ENSP00000231751,ENSP00000233809,ENSP00000234071…	ACTB,ACVR1,AKAP1,AKAP11,AP1G1,APCS,APOA2,APOL3,ARHGAP18,ARHGAP25,ARHGAP30,ARHGAP4,ARHGAP9,ARHGEF16,ARL2BP,ATM,ATXN3,BAG2,BAIAP2,BCAP31,BCL2,BLOC1S1,BRD4,BRK1,BST2,C10orf116,C10orf54,C11orf73,C12orf4,C19orf10,C1QC,C4BPA,C4BPB,CALM2,CAMK1D,CAPS,CASP1,CASP4,CAV2,CD109,CD14,CD47,CD74,CD93,CDKN2A,CFHR1,CHSY1,CMA1,CPB2,CR1,CRADD,CTSG,CTSL1,CYLD,CYP1B1,CYP7B1,DAK,DDX3X,DDX58,DDX60,DFNA5,DHRS3,DHX58,DKK3…
GO.0050865	regulation of cell activation	50	0.000237	ENSP00000008938,ENSP00000009530,ENSP00000217407,ENSP00000220531,ENSP00000233154,ENSP00000233809,ENSP00000242057,ENSP00000247668,ENSP00000261250,ENSP00000263798,ENSP00000265016,ENSP00000265960,ENSP00000268058,ENSP00000269571,ENSP00000278616,ENSP00000280357,ENSP00000293373,ENSP00000308928,ENSP00000309103,ENSP00000322568,ENSP00000323046,ENSP00000328088,ENSP00000329623,ENSP00000333298,ENSP00000343325…	AHR,AIF1,AP1G1,ATM,BAD,BCL2,BLOC1S3,BLOC1S6,BST1,C10orf54,C12orf4,CD47,CD74,CDKN2A,CYLD,DUSP22,ERBB2,EXOSC3,FAS,HLA-DRB1,IGFBP2,IL18,INPP5D,IRS2,ITGAL,LAMP1,LBP,LGALS9,MAPKAP1,MNDA,NCK2,NCKAP1L,NFATC2,PAWR,PGLYRP1,PKN1,PML,PRAM1,PRKG1,RPS6KA1,SASH3,SERPINE2,SOX11,SOX13,SYK,TGFBR2,TNFAIP8L2,TRAF2,TYRO3,VSIG4
GO.0071346	cellular response to interferon-gamma	19	0.000237	ENSP00000228928,ENSP00000264832,ENSP00000268058,ENSP00000310127,ENSP00000312678,ENSP00000342278,ENSP00000343023,ENSP00000353099,ENSP00000359504,ENSP00000360683,ENSP00000365012,ENSP00000365227,ENSP00000365402,ENSP00000366005,ENSP00000369299,ENSP00000379098,ENSP00000380073,ENSP00000384886,ENSP00000399168	AIF1,CAMK2B,GBP1,HCK,HLA-A,HLA-B,HLA-C,HLA-DRB1,ICAM1,IFI30,IRF3,IRF9,MID1,OAS2,OAS3,PML,PTPN1,SP100,TRIM22
GO.0002694	regulation of leukocyte activation	47	0.000293	ENSP00000008938,ENSP00000009530,ENSP00000217407,ENSP00000220531,ENSP00000233154,ENSP00000233809,ENSP00000242057,ENSP00000247668,ENSP00000261250,ENSP00000263798,ENSP00000265016,ENSP00000265960,ENSP00000268058,ENSP00000269571,ENSP00000278616,ENSP00000280357,ENSP00000293373,ENSP00000308928,ENSP00000309103,ENSP00000322568,ENSP00000323046,ENSP00000328088,ENSP00000329623,ENSP00000333298,ENSP00000343325…	AHR,AIF1,AP1G1,ATM,BAD,BCL2,BLOC1S3,BLOC1S6,BST1,C10orf54,C12orf4,CD47,CD74,CDKN2A,CYLD,DUSP22,ERBB2,EXOSC3,FAS,HLA-DRB1,IGFBP2,IL18,INPP5D,IRS2,ITGAL,LAMP1,LBP,LGALS9,MAPKAP1,MNDA,NCK2,NCKAP1L,NFATC2,PAWR,PGLYRP1,PKN1,PML,PRAM1,SASH3,SOX11,SOX13,SYK,TGFBR2,TNFAIP8L2,TRAF2,TYRO3,VSIG4
GO.0043900	regulation of multi-organism process	53	0.000293	ENSP00000005178,ENSP00000053468,ENSP00000157600,ENSP00000203556,ENSP00000216336,ENSP00000217407,ENSP00000218388,ENSP00000228928,ENSP00000231751,ENSP00000246006,ENSP00000251642,ENSP00000252593,ENSP00000255040,ENSP00000256935,ENSP00000260010,ENSP00000263253,ENSP00000263621,ENSP00000268058,ENSP00000295256,ENSP00000295927,ENSP00000296223,ENSP00000299543,ENSP00000306614,ENSP00000309103,ENSP00000310440…	AP1G1,APCS,BAD,BCL2,BST2,CD93,CHMP2A,COBRA1,CTDP1,CTSG,DDX3X,DDX58,DDX60,DHX58,DICER1,DOCK2,ELANE,EP300,FAM125A,GMIP,GTF2F1,HCK,HDAC1,HPGDS,HPR,IFI16,IFIT1,INPP5K,LBP,LMCD1,LSM4,LTF,MRE11A,MRPS10,MX1,OAS3,PARP10,PDK4,PKN2,PML,POLR2H,PPIH,PTGDS,PTX3,PUM1,RDBP,RNASEL,SP100,TIMP1,TLR2,TMEM173,TRAF6,TRIM14
GO.0050790	regulation of catalytic activity	173	0.000293	ENSP00000009530,ENSP00000055335,ENSP00000178640,ENSP00000203556,ENSP00000216487,ENSP00000218340,ENSP00000218388,ENSP00000219204,ENSP00000221930,ENSP00000222693,ENSP00000228928,ENSP00000229922,ENSP00000231751,ENSP00000233146,ENSP00000233154,ENSP00000233893,ENSP00000246062,ENSP00000247668,ENSP00000247970,ENSP00000251507,ENSP00000252491,ENSP00000252593,ENSP00000254942,ENSP00000255040,ENSP00000256861…	ABL1,ACE,ACER2,ADCY3,ADNP,ALDOB,ANAPC7,ANG,APCS,APOA2,APOC1,APOC2,ARHGAP18,ARHGAP24,ARHGAP25,ARHGAP30,ARHGAP4,ARHGAP9,ARHGEF16,ARHGEF26,ARL2BP,ASAP3,ATM,BAD,BCAP31,BCAS3,BCL2,BMP2K,BST2,CALM2,CAP2,CASP1,CAV2,CCDC88A,CD109,CD14,CD2BP2,CD74,CDC27,CDK4,CDKN2A,COL6A3,CR1,CRADD,CYCS,CYTH1,DDR2,DDX3X,DENND3,DNAJC1,DOCK3,DOCK8,DUSP12,DUSP22,EGLN1,ELANE,ENG,ENSG00000251201,EP300,EPHB3,EPS8L2,ERBB2,F11R,F…
GO.0051607	defense response to virus	26	0.000293	ENSP00000227471,ENSP00000228928,ENSP00000251642,ENSP00000252593,ENSP00000268058,ENSP00000305161,ENSP00000310127,ENSP00000312402,ENSP00000329623,ENSP00000331288,ENSP00000342278,ENSP00000343745,ENSP00000356530,ENSP00000357113,ENSP00000359504,ENSP00000359787,ENSP00000360860,ENSP00000360869,ENSP00000360876,ENSP00000360891,ENSP00000369213,ENSP00000369299,ENSP00000377344,ENSP00000378736,ENSP00000380073…	BCL2,BST2,CRCP,DDX58,DDX60,DHX58,DICER1,GBP1,IFI16,IFI44L,IFIT1,IFIT2,IFIT3,IFIT5,IRF3,IRF9,MX1,OAS2,OAS3,PML,RNASEL,SLFN11,TMEM173,TRIM22,TRIM56,UNC93B1
GO.0060337	type I interferon signaling pathway	16	0.000296	ENSP00000228928,ENSP00000252593,ENSP00000310127,ENSP00000342278,ENSP00000343023,ENSP00000354822,ENSP00000356530,ENSP00000360683,ENSP00000360869,ENSP00000360876,ENSP00000360891,ENSP00000365402,ENSP00000366005,ENSP00000380073,ENSP00000381599,ENSP00000399168	BST2,HLA-A,HLA-B,HLA-C,IFIT1,IFIT2,IFIT3,IRF3,IRF9,MX1,OAS2,OAS3,PTPN1,RNASEL,SP100,XAF1
GO.0071357	cellular response to type I interferon	16	0.000296	ENSP00000228928,ENSP00000252593,ENSP00000310127,ENSP00000342278,ENSP00000343023,ENSP00000354822,ENSP00000356530,ENSP00000360683,ENSP00000360869,ENSP00000360876,ENSP00000360891,ENSP00000365402,ENSP00000366005,ENSP00000380073,ENSP00000381599,ENSP00000399168	BST2,HLA-A,HLA-B,HLA-C,IFIT1,IFIT2,IFIT3,IRF3,IRF9,MX1,OAS2,OAS3,PTPN1,RNASEL,SP100,XAF1
GO.0009615	response to virus	33	0.000297	ENSP00000227471,ENSP00000228928,ENSP00000233242,ENSP00000251642,ENSP00000252593,ENSP00000268058,ENSP00000305161,ENSP00000309103,ENSP00000310127,ENSP00000312402,ENSP00000318646,ENSP00000329623,ENSP00000331288,ENSP00000342278,ENSP00000343745,ENSP00000356530,ENSP00000357113,ENSP00000359504,ENSP00000359783,ENSP00000359787,ENSP00000360860,ENSP00000360869,ENSP00000360876,ENSP00000360891,ENSP00000369213…	APOB,BAD,BCL2,BST2,CRCP,DDX3X,DDX58,DDX60,DHX58,DICER1,GBP1,GTF2F1,IFI16,IFI44,IFI44L,IFIT1,IFIT2,IFIT3,IFIT5,IKBKB,IRF3,IRF9,MX1,OAS2,OAS3,PML,RNASEL,RPS15A,SLFN11,TMEM173,TRIM22,TRIM56,UNC93B1
GO.1902589	single-organism organelle organization	157	0.000357	ENSP00000005257,ENSP00000053468,ENSP00000199706,ENSP00000215591,ENSP00000222693,ENSP00000223129,ENSP00000225969,ENSP00000227322,ENSP00000233146,ENSP00000233154,ENSP00000244571,ENSP00000245812,ENSP00000246062,ENSP00000246662,ENSP00000248633,ENSP00000252936,ENSP00000253686,ENSP00000254942,ENSP00000256366,ENSP00000256935,ENSP00000257209,ENSP00000257245,ENSP00000258105,ENSP00000259021,ENSP00000260600…	AARS2,ABI2,ADCY3,AIF1,ALKBH7,ANAPC7,ANG,ATXN3,BAD,BAIAP2,BCAS3,BRD4,BRK1,CAV2,CDC27,CDKN2A,CEP68,CEP72,CHAMP1,CHMP2A,CNN2,CTDP1,CTR9,CXXC1,DAAM2,DARS2,DIAPH2,DICER1,DOCK2,EARS2,ENSG00000103426,ENSG00000249773,ENSG00000250151,F11R,FEN1,FGD2,FGD4,FHOD3,FMNL3,GATC,GFM2,HAT1,HDAC1,HDAC3,HEATR2,HIST1H4A,HLCS,HSF1,INPP5K,ITGB5,KAT7,KIAA0196,KIF20B,KLHDC5,KRT17,KRT9,LMOD1,MCMBP,MED24,MICAL3,MICALL2,MID1…
GO.0050764	regulation of phagocytosis	15	0.000489	ENSP00000217407,ENSP00000221930,ENSP00000243611,ENSP00000256935,ENSP00000263088,ENSP00000263097,ENSP00000268150,ENSP00000293373,ENSP00000295927,ENSP00000355361,ENSP00000356037,ENSP00000364898,ENSP00000365012,ENSP00000368124,ENSP00000377783	C4BPA,C4BPB,CAMK1D,CD47,CNN2,DOCK2,HCK,LBP,MFGE8,NCKAP1L,PLD2,PROS1,PTX3,SYK,TGFB1
GO.0051179	localization	299	0.000489	ENSP00000005257,ENSP00000009530,ENSP00000199708,ENSP00000214869,ENSP00000216468,ENSP00000216487,ENSP00000216968,ENSP00000217407,ENSP00000218104,ENSP00000218340,ENSP00000218388,ENSP00000219204,ENSP00000220809,ENSP00000221930,ENSP00000222693,ENSP00000222990,ENSP00000227471,ENSP00000227880,ENSP00000229390,ENSP00000231751,ENSP00000233154,ENSP00000233242,ENSP00000234071,ENSP00000239666,ENSP00000242607…	ABCB1,ABCD1,ABI2,ABL1,ACE,ACTB,ACVR1,ADCY3,ADHFE1,AIF1,ALKBH7,ANG,ANKH,AP5Z1,APBB2,APOA2,APOB,APOBR,APOC1,APOC2,APOF,APOL1,APOL2,APOL3,ARHGAP24,ARHGEF16,ARL2BP,ASAP3,ATN1,ATP11A,ATP5S,BAD,BAIAP2,BCAP29,BCAP31,BCL2,BLOC1S1,C11orf73,C14orf166,C16orf62,CALM2,CAMK2B,CASP1,CAV2,CCDC88A,CCZ1,CD302,CD74,CD84,CD93,CEP68,CEP72,CHAMP1,CHCHD4,CLCN1,CLIP3,CNTNAP2,COX17,CUTC,CYBRD1,CYP1B1,CYTH1,DENND3,DHX38,D…
GO.0050670	regulation of lymphocyte proliferation	27	0.000516	ENSP00000009530,ENSP00000221930,ENSP00000233154,ENSP00000233809,ENSP00000242057,ENSP00000265016,ENSP00000269571,ENSP00000278616,ENSP00000280357,ENSP00000293373,ENSP00000322568,ENSP00000328088,ENSP00000329623,ENSP00000337853,ENSP00000343325,ENSP00000349252,ENSP00000349359,ENSP00000352575,ENSP00000353099,ENSP00000357123,ENSP00000363869,ENSP00000364898,ENSP00000365016,ENSP00000365227,ENSP00000378409…	AHR,AIF1,ATM,BCL2,BST1,C10orf54,CD74,CDKN2A,ERBB2,HLA-DRB1,IGFBP2,IL18,INPP5D,IRS2,ITGAL,MNDA,NCK2,NCKAP1L,NFATC2,PAWR,PKN1,SASH3,SOX11,SYK,TGFB1,TRAF6,VSIG4
GO.0001818	negative regulation of cytokine production	30	0.000537	ENSP00000008938,ENSP00000178640,ENSP00000217407,ENSP00000221930,ENSP00000231751,ENSP00000247970,ENSP00000251642,ENSP00000252593,ENSP00000259396,ENSP00000260010,ENSP00000263621,ENSP00000268058,ENSP00000282382,ENSP00000287156,ENSP00000293373,ENSP00000295025,ENSP00000308928,ENSP00000310127,ENSP00000320084,ENSP00000333266,ENSP00000352575,ENSP00000353099,ENSP00000356969,ENSP00000359504,ENSP00000363869…	APOA2,BST2,C10orf54,CD276,CYLD,DDX58,DHX58,ELANE,ENSG00000251201,GBP1,GPNMB,HLA-DRB1,HSF1,INPP5D,IRF3,LBP,LTF,MAP2K5,NCKAP1L,ORM1,PGLYRP1,PIN1,PML,REL,TGFB1,TIA1,TLR2,UBA7,UBE2L6,VSIG4
GO.0098542	defense response to other organism	43	0.000542	ENSP00000008938,ENSP00000216336,ENSP00000217407,ENSP00000221930,ENSP00000227471,ENSP00000228928,ENSP00000231751,ENSP00000249330,ENSP00000251642,ENSP00000252593,ENSP00000254801,ENSP00000260010,ENSP00000261267,ENSP00000268058,ENSP00000296028,ENSP00000305161,ENSP00000306106,ENSP00000310127,ENSP00000312402,ENSP00000329623,ENSP00000331288,ENSP00000342278,ENSP00000343745,ENSP00000344871,ENSP00000356530…	BCL2,BST2,CRCP,CTSG,DDX58,DDX60,DHX58,DICER1,FAU,GBP1,IFI16,IFI44L,IFIT1,IFIT2,IFIT3,IFIT5,IGJ,IRF3,IRF9,JAGN1,LBP,LTF,LYZ,MX1,MYD88,MYO1F,OAS2,OAS3,PGLYRP1,PML,PPBP,RNASEL,S100A12,S100A9,SLFN11,SYK,TGFB1,TLR2,TMEM173,TRIM22,TRIM56,UNC93B1,VGF
GO.0043901	negative regulation of multi-organism process	24	0.000592	ENSP00000216336,ENSP00000217407,ENSP00000218388,ENSP00000228928,ENSP00000231751,ENSP00000251642,ENSP00000252593,ENSP00000255040,ENSP00000260010,ENSP00000263621,ENSP00000268058,ENSP00000295256,ENSP00000295927,ENSP00000325618,ENSP00000325863,ENSP00000343023,ENSP00000343990,ENSP00000356530,ENSP00000357113,ENSP00000360687,ENSP00000360869,ENSP00000362649,ENSP00000381599,ENSP00000413937	APCS,BST2,CTSG,DHX58,ELANE,HDAC1,HPGDS,IFI16,IFIT1,INPP5K,LBP,LTF,MRE11A,MX1,OAS3,PARP10,PML,PTGDS,PTX3,RNASEL,SP100,TIMP1,TLR2,TRIM14
GO.0030888	regulation of B cell proliferation	14	0.000625	ENSP00000009530,ENSP00000242057,ENSP00000265016,ENSP00000278616,ENSP00000293373,ENSP00000328088,ENSP00000329623,ENSP00000343325,ENSP00000349359,ENSP00000352575,ENSP00000357123,ENSP00000365016,ENSP00000379330,ENSP00000394932	AHR,ATM,BCL2,BST1,CD74,CDKN2A,INPP5D,IRS2,MNDA,NCKAP1L,NFATC2,PAWR,PKN1,SASH3
GO.0006397	mRNA processing	47	0.000698	ENSP00000156471,ENSP00000216277,ENSP00000227322,ENSP00000229390,ENSP00000233468,ENSP00000245838,ENSP00000260803,ENSP00000261674,ENSP00000261973,ENSP00000268482,ENSP00000273541,ENSP00000282486,ENSP00000285873,ENSP00000292476,ENSP00000295321,ENSP00000295899,ENSP00000296223,ENSP00000296581,ENSP00000297071,ENSP00000297591,ENSP00000298717,ENSP00000304903,ENSP00000305556,ENSP00000306223,ENSP00000306614…	AQR,ARL6IP4,CD2BP2,CELF1,CPSF4,CSTF2T,CWC22,DBR1,DDX20,DDX47,DHX38,GEMIN5,GTF2F1,ISY1,IWS1,KIAA1429,LSM1,LSM4,LSM5,LSM6,MAGOH,MBNL1,METTL3,NOVA1,PAPOLA,PCBP1,PDCD11,POLR2H,PPIH,PRPF39,RBM17,RBM25,RBM4B,RBMXL1,RNASEL,SCAF1,SF3B14,SFSWAP,SNRPN,SRSF11,SRSF9,TFIP11,THOC2,THOC7,TRA2A,ZNF259,ZNF326
GO.0031347	regulation of defense response	72	0.000728	ENSP00000005178,ENSP00000053468,ENSP00000157600,ENSP00000203556,ENSP00000217407,ENSP00000221930,ENSP00000227471,ENSP00000243611,ENSP00000246006,ENSP00000248923,ENSP00000250378,ENSP00000251642,ENSP00000252244,ENSP00000253496,ENSP00000255040,ENSP00000256935,ENSP00000259075,ENSP00000259808,ENSP00000260010,ENSP00000263253,ENSP00000263377,ENSP00000263621,ENSP00000263798,ENSP00000268058,ENSP00000272298…	AP1G1,APCS,BRD4,C4BPA,C4BPB,CALM2,CASP1,CASP4,CD14,CD276,CD47,CD93,CMA1,CR1,CTSL1,CYLD,DAK,DDX58,DDX60,DHX58,DOCK2,ELANE,ENSG00000251201,EP300,F12,GGT1,GMIP,HCK,HLA-A,HLA-B,HPR,IFI16,IFIT1,IKBKB,IL18,ITGAM,KRT1,LAMP1,LBP,LMCD1,LSM4,MAPKAPK3,MRPS10,MYD88,MYO1F,NFATC2,NFKBIB,PARP9,PDK4,PIK3AP1,PLCG2,PML,PROS1,PSME3,PTPN1,PUM1,RFTN1,RIPK1,RPS6KA1,S100A12,S100A9,SAA1,SLC25A6,SYK,TANK,TGFB1,TLR2,TMEM1…
GO.0034470	ncRNA processing	35	0.000831	ENSP00000203001,ENSP00000225298,ENSP00000232888,ENSP00000244051,ENSP00000250237,ENSP00000254803,ENSP00000261700,ENSP00000261708,ENSP00000274680,ENSP00000296581,ENSP00000298717,ENSP00000298746,ENSP00000302801,ENSP00000308179,ENSP00000312356,ENSP00000323046,ENSP00000328854,ENSP00000332198,ENSP00000339529,ENSP00000343745,ENSP00000348722,ENSP00000350698,ENSP00000356476,ENSP00000356530,ENSP00000358812…	C14orf166,CDKN2A,DDX47,DICER1,EXOSC10,EXOSC3,FARS2,FTSJ3,INTS1,INTS2,INTS4,LSM6,METTL3,MOCS3,NOC4L,NOP10,PDCD11,POP1,PUS7,QTRT1,RNASEL,RPP30,RRP9,TBL3,TRMT10C,TRMT1L,TRMT6,TRMT61B,TRPT1,TRUB1,UTP14A,UTP18,UTP3,UTP6,WDR3
GO.0043065	positive regulation of apoptotic process	58	0.00106	ENSP00000221930,ENSP00000233154,ENSP00000233893,ENSP00000247668,ENSP00000247970,ENSP00000257904,ENSP00000259808,ENSP00000260630,ENSP00000272233,ENSP00000274963,ENSP00000277541,ENSP00000282382,ENSP00000294785,ENSP00000295113,ENSP00000297029,ENSP00000304236,ENSP00000307786,ENSP00000308928,ENSP00000310042,ENSP00000318914,ENSP00000319482,ENSP00000326366,ENSP00000327647,ENSP00000329623,ENSP00000337853…	ABL1,ACER2,APBB2,ARHGAP4,ARHGEF16,BCAP31,BCL2,CAMK1D,CAMK2B,CASP1,CD14,CDK4,CDKN2A,CLIP3,CRADD,CYCS,CYLD,CYP1B1,DCUN1D3,DDX20,DDX3X,DFNA5,ENSG00000251201,FGD2,FGD4,FOXO1,FRZB,HSPE1,IFIT2,INPP5D,LGALS9,MAP3K5,MLLT11,MMP9,MNDA,NCF2,NCK2,NCSTN,NOTCH1,PGAM5,PIN1,PLEKHF1,PNMA1,PSEN1,RHOB,RIPK1,S100A9,SCIN,SENP1,SMPD1,SRPX,STEAP3,TGFB1,TRAF2,TRAF6,TXNIP,VAV2,ZNF622
GO.0044267	cellular protein metabolic process	242	0.00109	ENSP00000005178,ENSP00000007516,ENSP00000013070,ENSP00000053468,ENSP00000199706,ENSP00000216336,ENSP00000217246,ENSP00000218340,ENSP00000220809,ENSP00000221930,ENSP00000225969,ENSP00000232905,ENSP00000233809,ENSP00000233893,ENSP00000234071,ENSP00000236980,ENSP00000244051,ENSP00000244571,ENSP00000246062,ENSP00000247668,ENSP00000247970,ENSP00000248114,ENSP00000249005,ENSP00000250378,ENSP00000250784…	A4GALT,AARS2,ABI2,ABL1,ACE,ACP2,ACTB,ACVR1,ALG1,ALG11,ALG9,ANAPC7,APCS,APOA2,ARSD,ATM,ATXN3,B3GNT1,BAG2,BLOC1S1,BMP2K,BRD4,C19orf10,CAMK1D,CDC27,CDK4,CDKN2A,CHCHD4,CLIP3,CLN5,CMA1,CTDP1,CTR9,CTSG,CTSL1,CTSS,CXXC1,DARS2,DDR2,DDX3X,DENND3,DNAJC1,DNAJC19,DNLZ,DOHH,DPH3,DPY19L3,DUSP12,DUSP22,DUSP23,EARS2,EGLN1,EIF1B,ENG,ENSG00000108825,ENSG00000249773,EPHB3,EPM2A,ERBB2,EXOC6,FAM125A,FARS2,FASTKD2,FGF…
GO.0050864	regulation of B cell activation	19	0.00113	ENSP00000009530,ENSP00000221930,ENSP00000242057,ENSP00000265016,ENSP00000278616,ENSP00000293373,ENSP00000309103,ENSP00000323046,ENSP00000328088,ENSP00000329623,ENSP00000343325,ENSP00000347979,ENSP00000349359,ENSP00000352575,ENSP00000357123,ENSP00000364898,ENSP00000365016,ENSP00000379330,ENSP00000394932	AHR,ATM,BAD,BCL2,BST1,CD74,CDKN2A,EXOSC3,FAS,INPP5D,IRS2,MNDA,NCKAP1L,NFATC2,PAWR,PKN1,SASH3,SYK,TGFB1
GO.0044093	positive regulation of molecular function	136	0.00116	ENSP00000009530,ENSP00000178640,ENSP00000203556,ENSP00000216487,ENSP00000218340,ENSP00000221930,ENSP00000222693,ENSP00000229922,ENSP00000231751,ENSP00000233146,ENSP00000233893,ENSP00000247668,ENSP00000247970,ENSP00000251507,ENSP00000252491,ENSP00000254942,ENSP00000259808,ENSP00000260010,ENSP00000260402,ENSP00000260600,ENSP00000261349,ENSP00000262301,ENSP00000262585,ENSP00000263377,ENSP00000263621…	ABL1,ACE,ACER2,ADCY3,ADNP,ALDOB,ANAPC7,ANG,APOA2,APOC1,APOC2,ARHGAP18,ARHGAP24,ARHGAP25,ARHGAP30,ARHGAP4,ARHGAP9,ARHGEF16,ARHGEF26,ASAP3,BAD,BCAP31,BCAS3,BCL2,BRD4,CALM2,CAMK1D,CAP2,CASP1,CAV2,CCDC88A,CD14,CD74,CDC27,CDKN2A,CR1,CRADD,CTSS,CYCS,CYTH1,DDR2,DDX3X,DDX58,DENND3,DNAJC1,DOCK3,DOCK8,DPH3,DUSP12,ELANE,ENSG00000251201,EPB41,EPS8L2,ERBB2,F11R,FAM115A,FAS,FGD2,FGD4,FGFR1,FSHR,GM2A,GMFG,GMIP,…
GO.0080134	regulation of response to stress	118	0.00116	ENSP00000005178,ENSP00000009530,ENSP00000053468,ENSP00000157600,ENSP00000181383,ENSP00000203556,ENSP00000217407,ENSP00000220809,ENSP00000221930,ENSP00000222125,ENSP00000223129,ENSP00000227471,ENSP00000234071,ENSP00000243611,ENSP00000246006,ENSP00000247668,ENSP00000248923,ENSP00000250378,ENSP00000251642,ENSP00000253496,ENSP00000254942,ENSP00000255040,ENSP00000256935,ENSP00000259075,ENSP00000259808…	AP1G1,APCS,ATM,ATXN3,BAG2,BCAP31,BLOC1S1,BRD4,C11orf73,C4BPA,C4BPB,CALM2,CAMK2B,CAPS,CASP1,CASP4,CD109,CD14,CD276,CD47,CD74,CD93,CDKN2A,CMA1,CPB2,CR1,CTSL1,CYLD,DAK,DDX58,DDX60,DHX58,DOCK2,DUSP22,ELANE,ENSG00000251201,EP300,EVA1B,F12,FOXO1,GGT1,GMIP,GPR37L1,HCK,HDAC3,HLA-A,HLA-B,HPR,HSF1,IFI16,IFIT1,IKBKB,IL18,ITGAM,KIAA1324,LAMP1,LBP,LMCD1,LSM4,LZTS1,MAP3K3,MAP3K5,MAPKAPK3,MGMT,MID1,MRPS10,MYD88…
GO.0033036	macromolecule localization	158	0.00118	ENSP00000009530,ENSP00000214869,ENSP00000217407,ENSP00000218104,ENSP00000218340,ENSP00000219204,ENSP00000220531,ENSP00000221930,ENSP00000222990,ENSP00000227471,ENSP00000227880,ENSP00000229390,ENSP00000233242,ENSP00000239666,ENSP00000245838,ENSP00000248114,ENSP00000248633,ENSP00000249066,ENSP00000249330,ENSP00000250784,ENSP00000252491,ENSP00000253788,ENSP00000254616,ENSP00000254942,ENSP00000256079…	ABCD1,ACE,AP5Z1,APOA2,APOB,APOBR,APOC1,APOC2,APOF,APOL1,APOL2,APOL3,ARL2BP,ATP11A,BCAP29,BCAP31,BLOC1S3,BLOC1S6,C11orf73,C14orf166,C16orf62,CACNB1,CD74,CEP68,CEP72,CHAMP1,CHCHD4,CHMP2A,CLIP3,CNTNAP2,DHX38,DNAJC19,DNLZ,ENSG00000103426,EXOC6,EXOSC10,EXOSC3,F11R,FAM125A,FAM21A,FAU,FITM2,FXC1,GABARAP,GFER,GLTPD1,GM2A,GOLGA7,GPAA1,IFIT1,INPP5K,IPO8,ITGAL,IWS1,JAGN1,KIAA0196,KIAA1033,KIF13A,LAMP1,LBP,L…
GO.0065009	regulation of molecular function	199	0.00118	ENSP00000009530,ENSP00000055335,ENSP00000178640,ENSP00000203556,ENSP00000216487,ENSP00000218340,ENSP00000218388,ENSP00000219204,ENSP00000221930,ENSP00000222693,ENSP00000228928,ENSP00000229922,ENSP00000231751,ENSP00000233146,ENSP00000233154,ENSP00000233893,ENSP00000246062,ENSP00000247668,ENSP00000247970,ENSP00000251507,ENSP00000252491,ENSP00000252593,ENSP00000254942,ENSP00000255040,ENSP00000256861…	ABL1,ACE,ACER2,ADCY3,ADNP,ALDOB,ANAPC7,ANG,APCS,APOA2,APOC1,APOC2,ARHGAP18,ARHGAP24,ARHGAP25,ARHGAP30,ARHGAP4,ARHGAP9,ARHGEF16,ARHGEF26,ARL2BP,ASAP3,ATM,BAD,BCAP31,BCAS3,BCL2,BMP2K,BRD4,BST2,CACNB1,CALM2,CAMK1D,CAP2,CASP1,CAV2,CCDC88A,CD109,CD14,CD2BP2,CD74,CDC27,CDK4,CDKN2A,COL6A3,CR1,CRADD,CRTAC1,CTSS,CYCS,CYLD,CYP1B1,CYTH1,DDR2,DDX3X,DDX58,DENND3,DNAJC1,DOCK3,DOCK8,DPH3,DUSP12,DUSP22,EGLN1,ELA…
GO.0043085	positive regulation of catalytic activity	118	0.00142	ENSP00000009530,ENSP00000178640,ENSP00000203556,ENSP00000216487,ENSP00000218340,ENSP00000221930,ENSP00000222693,ENSP00000229922,ENSP00000231751,ENSP00000233146,ENSP00000233893,ENSP00000247668,ENSP00000247970,ENSP00000251507,ENSP00000252491,ENSP00000254942,ENSP00000259808,ENSP00000260402,ENSP00000260600,ENSP00000262301,ENSP00000262585,ENSP00000263621,ENSP00000264832,ENSP00000265304,ENSP00000266037…	ABL1,ACE,ACER2,ADCY3,ADNP,ALDOB,ANAPC7,ANG,APOA2,APOC1,APOC2,ARHGAP18,ARHGAP24,ARHGAP25,ARHGAP30,ARHGAP4,ARHGAP9,ARHGEF16,ARHGEF26,ASAP3,BAD,BCAP31,BCAS3,BCL2,CALM2,CAP2,CASP1,CAV2,CCDC88A,CD14,CD74,CDC27,CDKN2A,CR1,CRADD,CYCS,CYTH1,DDR2,DDX3X,DENND3,DNAJC1,DOCK3,DOCK8,DUSP12,ELANE,ENSG00000251201,EPS8L2,ERBB2,F11R,FAS,FGD2,FGD4,FGFR1,FSHR,GM2A,GMFG,GMIP,GTF2F1,HMHA1,HSPE1,ICAM1,IFI16,INSR,KNDC1,…
GO.0002526	acute inflammatory response	15	0.00159	ENSP00000217407,ENSP00000249066,ENSP00000253496,ENSP00000255040,ENSP00000256733,ENSP00000259396,ENSP00000263621,ENSP00000263640,ENSP00000264832,ENSP00000278222,ENSP00000348918,ENSP00000356969,ENSP00000363512,ENSP00000376793,ENSP00000394936	ACVR1,ALOX5,APCS,APOA2,APOL2,ELANE,F12,ICAM1,LBP,ORM1,ORM2,SAA1,SAA2,SAA4,SERPINA3
GO.0006399	tRNA metabolic process	23	0.00159	ENSP00000203001,ENSP00000244051,ENSP00000244571,ENSP00000250237,ENSP00000261700,ENSP00000274680,ENSP00000296581,ENSP00000298746,ENSP00000302801,ENSP00000307567,ENSP00000312356,ENSP00000320658,ENSP00000323046,ENSP00000339529,ENSP00000343488,ENSP00000348722,ENSP00000355086,ENSP00000356476,ENSP00000358042,ENSP00000378050,ENSP00000386621,ENSP00000389182,ENSP00000446872	AARS2,C14orf166,DARS2,EARS2,ENSG00000108825,EXOSC3,FARS2,GATC,LSM6,MOCS3,POP1,PUS7,QARS,QRSL1,QTRT1,RPP30,TRMT10C,TRMT1L,TRMT6,TRMT61B,TRPT1,TRUB1,YARS2
GO.0006401	RNA catabolic process	30	0.00159	ENSP00000227322,ENSP00000250784,ENSP00000253788,ENSP00000259469,ENSP00000262584,ENSP00000263073,ENSP00000264951,ENSP00000278616,ENSP00000296581,ENSP00000296674,ENSP00000305480,ENSP00000308193,ENSP00000310596,ENSP00000314709,ENSP00000318646,ENSP00000323046,ENSP00000339529,ENSP00000341247,ENSP00000342278,ENSP00000347271,ENSP00000348708,ENSP00000360525,ENSP00000366135,ENSP00000377640,ENSP00000377865…	ATM,EXOSC10,EXOSC3,FAU,FEN1,GSPT2,LSM1,LSM4,LSM5,LSM6,MAGOH,OAS2,POP1,RNASEH2C,RPL23,RPL23A,RPL24,RPL27,RPL35,RPL37A,RPL8,RPS10,RPS15A,RPS23,RPS4Y1,SMG6,UPF2,XRN1,ZHX2,ZNF259
GO.0031638	zymogen activation	21	0.00159	ENSP00000220809,ENSP00000233893,ENSP00000247668,ENSP00000248923,ENSP00000253496,ENSP00000259808,ENSP00000268058,ENSP00000282382,ENSP00000304236,ENSP00000307786,ENSP00000309103,ENSP00000327647,ENSP00000328088,ENSP00000342609,ENSP00000347979,ENSP00000351908,ENSP00000357113,ENSP00000357727,ENSP00000394791,ENSP00000394932,ENSP00000410076	ACER2,BAD,CASP1,CD14,CDKN2A,CRADD,CYCS,ENSG00000251201,F12,FAS,GGT1,HSPE1,IFI16,MAP3K5,PAWR,PLAT,PML,RIPK1,S100A9,SENP1,TRAF2
GO.1903901	negative regulation of viral life cycle	16	0.00159	ENSP00000228928,ENSP00000231751,ENSP00000252593,ENSP00000255040,ENSP00000268058,ENSP00000295927,ENSP00000325618,ENSP00000325863,ENSP00000343023,ENSP00000343990,ENSP00000356530,ENSP00000357113,ENSP00000360869,ENSP00000362649,ENSP00000381599,ENSP00000413937	APCS,BST2,HDAC1,IFI16,IFIT1,INPP5K,LTF,MRE11A,MX1,OAS3,PARP10,PML,PTX3,RNASEL,SP100,TRIM14
GO.0002683	negative regulation of immune system process	42	0.00168	ENSP00000008938,ENSP00000009530,ENSP00000219022,ENSP00000221930,ENSP00000231751,ENSP00000243611,ENSP00000251642,ENSP00000252593,ENSP00000255040,ENSP00000268058,ENSP00000269571,ENSP00000277541,ENSP00000278616,ENSP00000282382,ENSP00000308928,ENSP00000320084,ENSP00000322568,ENSP00000328088,ENSP00000339826,ENSP00000343325,ENSP00000345281,ENSP00000347979,ENSP00000352575,ENSP00000352980,ENSP00000353099…	APCS,APOA2,ATM,BST2,C10orf54,C1QC,C4BPA,C4BPB,CD276,CD74,CDKN2A,CR1,CTR9,CYLD,DHX58,DUSP22,ENSG00000251201,ERBB2,FAS,GBP1,HIST1H4A,HLA-A,HLA-B,HLA-DRB1,IFI16,IFIT1,INPP5D,LGALS9,LPXN,LTF,MNDA,NOTCH1,OLFM4,PAWR,PGLYRP1,PIK3AP1,PKN1,PML,SOX11,TGFB1,TNFAIP8L2,VSIG4
GO.0051345	positive regulation of hydrolase activity	77	0.00184	ENSP00000203556,ENSP00000216487,ENSP00000218340,ENSP00000222693,ENSP00000233146,ENSP00000233893,ENSP00000247668,ENSP00000247970,ENSP00000251507,ENSP00000259808,ENSP00000260402,ENSP00000260600,ENSP00000262301,ENSP00000262585,ENSP00000264832,ENSP00000265304,ENSP00000266037,ENSP00000268058,ENSP00000269571,ENSP00000272298,ENSP00000274963,ENSP00000275189,ENSP00000282382,ENSP00000285735,ENSP00000289779…	ACER2,ADCY3,ALDOB,ANG,APOC2,ARHGAP18,ARHGAP24,ARHGAP25,ARHGAP30,ARHGAP4,ARHGAP9,ARHGEF16,ARHGEF26,ASAP3,BAD,BCAP31,BCAS3,CALM2,CASP1,CAV2,CD14,CDKN2A,CR1,CRADD,CYCS,CYTH1,DDX3X,DENND3,DNAJC1,DOCK3,DOCK8,ENSG00000251201,EPS8L2,ERBB2,F11R,FAS,FGD2,FGD4,FGFR1,GM2A,GMIP,HMHA1,HSPE1,ICAM1,IFI16,KNDC1,LGALS9,LMF1,MAP3K5,MCF2L2,MSH2,NCKAP1L,P2RY12,PAWR,PGAM5,PIN1,PLCB2,PML,PSME3,PTPN1,RABGAP1L,RGL1,RHOC…
GO.0010950	positive regulation of endopeptidase activity	23	0.00221	ENSP00000233893,ENSP00000247668,ENSP00000259808,ENSP00000268058,ENSP00000282382,ENSP00000293362,ENSP00000304236,ENSP00000307786,ENSP00000309103,ENSP00000327647,ENSP00000328088,ENSP00000342609,ENSP00000347979,ENSP00000351908,ENSP00000356016,ENSP00000357113,ENSP00000357727,ENSP00000378856,ENSP00000382840,ENSP00000392330,ENSP00000394791,ENSP00000394932,ENSP00000410076	ACER2,BAD,BCAP31,CASP1,CD14,CDKN2A,CR1,CRADD,CYCS,DDX3X,ENSG00000251201,FAS,HSPE1,IFI16,LGALS9,MAP3K5,PAWR,PML,PSME3,RIPK1,S100A9,SENP1,TRAF2
GO.0051250	negative regulation of lymphocyte activation	20	0.00231	ENSP00000008938,ENSP00000009530,ENSP00000221930,ENSP00000263798,ENSP00000269571,ENSP00000278616,ENSP00000308928,ENSP00000320084,ENSP00000322568,ENSP00000328088,ENSP00000343325,ENSP00000345281,ENSP00000347979,ENSP00000352575,ENSP00000353099,ENSP00000357123,ENSP00000357906,ENSP00000363869,ENSP00000378409,ENSP00000394932	ATM,C10orf54,CD276,CD74,CDKN2A,CYLD,DUSP22,ERBB2,FAS,HLA-DRB1,INPP5D,MNDA,PAWR,PGLYRP1,PKN1,SOX11,TGFB1,TNFAIP8L2,TYRO3,VSIG4
GO.0002703	regulation of leukocyte mediated immunity	22	0.00295	ENSP00000221930,ENSP00000243611,ENSP00000247668,ENSP00000252593,ENSP00000260010,ENSP00000261250,ENSP00000264832,ENSP00000323046,ENSP00000333298,ENSP00000337853,ENSP00000345281,ENSP00000349359,ENSP00000356016,ENSP00000356037,ENSP00000364898,ENSP00000365891,ENSP00000366005,ENSP00000377148,ENSP00000378409,ENSP00000378856,ENSP00000399168,ENSP00000408342	AP1G1,BST2,C10orf54,C12orf4,C4BPA,C4BPB,CR1,DUSP22,EXOSC3,HLA-A,HLA-B,ICAM1,LAMP1,LGALS9,PRAM1,SASH3,SYK,TGFB1,TLR2,TRAF2,TRAF6,WAS
GO.0010942	positive regulation of cell death	59	0.00307	ENSP00000221930,ENSP00000233154,ENSP00000233893,ENSP00000247668,ENSP00000247970,ENSP00000257904,ENSP00000259808,ENSP00000260630,ENSP00000263253,ENSP00000272233,ENSP00000274963,ENSP00000277541,ENSP00000282382,ENSP00000294785,ENSP00000295113,ENSP00000297029,ENSP00000304236,ENSP00000307786,ENSP00000308928,ENSP00000310042,ENSP00000318914,ENSP00000319482,ENSP00000326366,ENSP00000327647,ENSP00000329623…	ACER2,APBB2,ARHGAP4,ARHGEF16,BCAP31,BCL2,CAMK1D,CAMK2B,CASP1,CD14,CDK4,CDKN2A,CLIP3,CRADD,CYCS,CYLD,CYP1B1,DCUN1D3,DDX20,DDX3X,DFNA5,ENSG00000251201,EP300,FGD2,FGD4,FOXO1,FRZB,HSPE1,IFIT2,IKBKB,INPP5D,LGALS9,MAP3K5,MLLT11,MMP9,MNDA,NCF2,NCK2,NCSTN,NOTCH1,PGAM5,PIN1,PLEKHF1,PNMA1,PSEN1,RHOB,RIPK1,S100A9,SCIN,SENP1,SMPD1,SRPX,STEAP3,TGFB1,TRAF2,TRAF6,TXNIP,VAV2,ZNF622
GO.0044238	primary metabolic process	526	0.00339	ENSP00000005178,ENSP00000007516,ENSP00000013070,ENSP00000053468,ENSP00000156471,ENSP00000157600,ENSP00000160740,ENSP00000181383,ENSP00000184266,ENSP00000199706,ENSP00000203001,ENSP00000215591,ENSP00000216277,ENSP00000216336,ENSP00000217246,ENSP00000218104,ENSP00000220809,ENSP00000221930,ENSP00000223129,ENSP00000223271,ENSP00000225298,ENSP00000225927,ENSP00000225969,ENSP00000227322,ENSP00000228928…	AARS2,AASS,ABCD1,ABI2,ABL1,ABLIM3,ACAA1,ACAD8,ACE,ACER2,ACOX2,ACP2,ACTB,ACVR1,ACY1,ADAMTSL5,ADI1,ADNP,AGPAT5,AHR,ALDOB,ALG1,ALG11,ALG9,ALKBH7,ALOX5,ANAPC7,ANG,AP5Z1,APCS,APOA2,APOB,APOBR,APOC2,APOF,APOL1,APOL3,AQR,ARL6IP4,ARSD,ASF1A,ATM,ATN1,ATP5S,B3GNT1,BAD,BAG2,BCAS3,BDH2,BLOC1S1,BMP2K,BPHL,BRD3,BRD4,BTN2A1,C10orf116,C14orf166,C19orf10,C1QC,C4BPA,C4BPB,C6orf108,C9orf142,CALM2,CAMK1D,CASP1,CBR4,…
GO.0071704	organic substance metabolic process	537	0.00359	ENSP00000005178,ENSP00000007516,ENSP00000008938,ENSP00000013070,ENSP00000053468,ENSP00000156471,ENSP00000157600,ENSP00000160740,ENSP00000181383,ENSP00000184266,ENSP00000199706,ENSP00000203001,ENSP00000215591,ENSP00000216277,ENSP00000216336,ENSP00000217246,ENSP00000218104,ENSP00000220809,ENSP00000221930,ENSP00000223129,ENSP00000223271,ENSP00000225298,ENSP00000225927,ENSP00000225969,ENSP00000227322…	AARS2,AASDHPPT,AASS,ABCD1,ABI2,ABL1,ABLIM3,ACAA1,ACAD8,ACE,ACER2,ACOX2,ACP2,ACTB,ACVR1,ACY1,ADAMTSL5,ADH1B,ADHFE1,ADI1,ADNP,AGPAT5,AHR,ALDOB,ALG1,ALG11,ALG9,ALKBH7,ALOX5,ANAPC7,ANG,AP5Z1,APCS,APOA2,APOB,APOBR,APOC2,APOF,APOL1,APOL3,AQR,ARL6IP4,ARSD,ASF1A,ATM,ATN1,ATP5S,B3GNT1,BAD,BAG2,BCAS3,BDH2,BLOC1S1,BMP2K,BPHL,BRD3,BRD4,BTN2A1,C10orf116,C14orf166,C19orf10,C1QC,C4BPA,C4BPB,C6orf108,C9orf142,CA…
GO.0006807	nitrogen compound metabolic process	364	0.00366	ENSP00000007516,ENSP00000008938,ENSP00000053468,ENSP00000156471,ENSP00000157600,ENSP00000160740,ENSP00000184266,ENSP00000199706,ENSP00000203001,ENSP00000215591,ENSP00000216277,ENSP00000216336,ENSP00000217246,ENSP00000218340,ENSP00000221930,ENSP00000223129,ENSP00000225298,ENSP00000225927,ENSP00000225969,ENSP00000227322,ENSP00000228928,ENSP00000229390,ENSP00000229595,ENSP00000230431,ENSP00000231751…	AARS2,AASDHPPT,AASS,ABL1,ABLIM3,ACAD8,ACE,ACY1,ADI1,ADNP,AHR,ALDOB,ANG,AP5Z1,APOA2,AQR,ARL6IP4,ARSD,ASF1A,ATN1,ATP5S,ATXN3,B3GNT1,BAD,BCAS3,BDH2,BPHL,BRD3,BRD4,C10orf116,C14orf166,C6orf108,C9orf142,CALM2,CBR4,CBS,CCDC88A,CD2BP2,CD3EAP,CDKN2A,CELF1,CHSY1,CIC,CKMT1A,CLN5,CMA1,COBRA1,CPSF4,CRCP,CSTF2T,CTDP1,CTR9,CTSG,CWC22,CXXC1,CYCS,CYP1B1,DARS2,DBR1,DCK,DCTD,DCTPP1,DDX18,DDX20,DDX24,DDX3X,DDX47,DD…
GO.0001817	regulation of cytokine production	53	0.00401	ENSP00000008938,ENSP00000009530,ENSP00000178640,ENSP00000217407,ENSP00000221930,ENSP00000231751,ENSP00000247668,ENSP00000247970,ENSP00000251642,ENSP00000252593,ENSP00000259396,ENSP00000259808,ENSP00000260010,ENSP00000260630,ENSP00000263253,ENSP00000263621,ENSP00000268058,ENSP00000280357,ENSP00000287156,ENSP00000289779,ENSP00000293373,ENSP00000295025,ENSP00000296223,ENSP00000302478,ENSP00000305161…	ABL1,APOA2,BST2,C10orf54,CASP1,CD74,CRCP,CYLD,CYP1B1,DDX3X,DDX58,DHX58,ELANE,EP300,F11R,GBP1,GPNMB,HLA-B,HLA-DRB1,HSF1,IFI16,IKBKB,IL18,INPP5D,LBP,LGALS9,LTF,MAP2K5,MRE11A,MYD88,NCKAP1L,NFKBIB,ORM1,PGLYRP1,PIN1,PLCG2,PML,POLR1D,POLR2H,REL,RIPK1,SAA1,SASH3,SYK,TGFB1,TIA1,TLR2,TMEM173,TRAF2,TRIM56,UBA7,UBE2L6,VSIG4
GO.0002460	adaptive immune response based on somatic recombination of immune receptors built from immunoglobulin superfamily domains	19	0.00493	ENSP00000009530,ENSP00000013807,ENSP00000221930,ENSP00000233146,ENSP00000243611,ENSP00000244519,ENSP00000254958,ENSP00000264832,ENSP00000280357,ENSP00000323046,ENSP00000334153,ENSP00000337853,ENSP00000347979,ENSP00000352575,ENSP00000353099,ENSP00000356016,ENSP00000356037,ENSP00000356540,ENSP00000363768	BTN3A3,C1QC,C4BPA,C4BPB,CD74,CR1,ERCC1,EXOSC3,FAS,HLA-DRB1,ICAM1,IL18,INPP5D,JAG1,MSH2,RFTN1,STX11,TGFB1,TRAF6
GO.0050866	negative regulation of cell activation	23	0.00497	ENSP00000008938,ENSP00000009530,ENSP00000221930,ENSP00000263798,ENSP00000269571,ENSP00000278616,ENSP00000308928,ENSP00000320084,ENSP00000322568,ENSP00000328088,ENSP00000343325,ENSP00000345281,ENSP00000347979,ENSP00000352575,ENSP00000353099,ENSP00000357123,ENSP00000357906,ENSP00000363092,ENSP00000363869,ENSP00000378409,ENSP00000378856,ENSP00000394932,ENSP00000415786	ATM,C10orf54,CD276,CD74,CDKN2A,CYLD,DUSP22,ERBB2,FAS,HLA-DRB1,INPP5D,LGALS9,MNDA,PAWR,PGLYRP1,PKN1,PRKG1,SERPINE2,SOX11,TGFB1,TNFAIP8L2,TYRO3,VSIG4
GO.0097202	activation of cysteine-type endopeptidase activity	18	0.00504	ENSP00000233893,ENSP00000247668,ENSP00000259808,ENSP00000268058,ENSP00000282382,ENSP00000304236,ENSP00000307786,ENSP00000309103,ENSP00000327647,ENSP00000328088,ENSP00000342609,ENSP00000347979,ENSP00000351908,ENSP00000357113,ENSP00000357727,ENSP00000394791,ENSP00000394932,ENSP00000410076	ACER2,BAD,CASP1,CD14,CDKN2A,CRADD,CYCS,ENSG00000251201,FAS,HSPE1,IFI16,MAP3K5,PAWR,PML,RIPK1,S100A9,SENP1,TRAF2
GO.0045069	regulation of viral genome replication	14	0.00513	ENSP00000228928,ENSP00000231751,ENSP00000252593,ENSP00000306614,ENSP00000325618,ENSP00000329623,ENSP00000343745,ENSP00000356530,ENSP00000357113,ENSP00000359552,ENSP00000360869,ENSP00000381599,ENSP00000382840,ENSP00000413937	BCL2,BST2,DDX3X,DICER1,IFI16,IFIT1,INPP5K,LTF,MX1,OAS3,PARP10,PKN2,PPIH,RNASEL
GO.0043170	macromolecule metabolic process	460	0.00514	ENSP00000005178,ENSP00000007516,ENSP00000008938,ENSP00000013070,ENSP00000053468,ENSP00000156471,ENSP00000157600,ENSP00000160740,ENSP00000181383,ENSP00000199706,ENSP00000203001,ENSP00000215591,ENSP00000216277,ENSP00000216336,ENSP00000217246,ENSP00000218340,ENSP00000220809,ENSP00000221930,ENSP00000223129,ENSP00000225298,ENSP00000225927,ENSP00000225969,ENSP00000227322,ENSP00000229390,ENSP00000229595…	A4GALT,AARS2,ABI2,ABL1,ABLIM3,ACAD8,ACE,ACER2,ACP2,ACTB,ACVR1,ACY1,ADAMTSL5,ADNP,AHR,ALG1,ALG11,ALG9,ANAPC7,ANG,AP5Z1,APCS,APOA2,APOC1,APOC2,APOL1,APOL2,APOL3,AQR,ARG1,ARL6IP4,ARSD,ASF1A,ATM,ATN1,B3GNT1,BAD,BAG2,BCAS3,BLOC1S1,BMP2K,BRD3,BRD4,C10orf116,C14orf166,C19orf10,C1QC,C4BPA,C4BPB,C9orf142,CALM2,CAMK1D,CASP1,CBS,CCDC88A,CD14,CD2BP2,CD3EAP,CDC27,CDK4,CDKN2A,CELF1,CFHR1,CHCHD4,CHSY1,CIC,CLIP3…
GO.0044237	cellular metabolic process	517	0.00528	ENSP00000005178,ENSP00000007516,ENSP00000013070,ENSP00000053468,ENSP00000156471,ENSP00000157600,ENSP00000160740,ENSP00000184266,ENSP00000199706,ENSP00000203001,ENSP00000215591,ENSP00000216277,ENSP00000216336,ENSP00000217246,ENSP00000218104,ENSP00000219204,ENSP00000220809,ENSP00000221930,ENSP00000223129,ENSP00000223271,ENSP00000225298,ENSP00000225969,ENSP00000227322,ENSP00000228928,ENSP00000229390…	AARS2,AASDHPPT,AASS,ABCD1,ABI2,ABL1,ABLIM3,ACAA1,ACAD8,ACE,ACOX2,ACTB,ACVR1,ADH1B,ADHFE1,ADI1,ADNP,AGPAT5,AHR,ALDOB,ALG1,ALG11,ALG9,ALKBH7,ALOX5,ANAPC7,ANG,AP5Z1,APCS,APOA2,APOBR,APOC1,APOC2,AQR,ARL2BP,ARL6IP4,ARSD,ASF1A,ATM,ATN1,ATP5S,ATXN3,B3GNT1,BAD,BAG2,BCAS3,BDH2,BLOC1S1,BMP2K,BPHL,BRD3,BRD4,C10orf116,C14orf166,C19orf10,C6orf108,C9orf142,CALM2,CAMK1D,CBR4,CBS,CCDC88A,CD2BP2,CD3EAP,CDC27,CDK4…
GO.0002250	adaptive immune response	23	0.00531	ENSP00000009530,ENSP00000013807,ENSP00000221930,ENSP00000233146,ENSP00000243611,ENSP00000244519,ENSP00000254801,ENSP00000254958,ENSP00000264832,ENSP00000280357,ENSP00000323046,ENSP00000334153,ENSP00000337853,ENSP00000345344,ENSP00000347979,ENSP00000352575,ENSP00000353099,ENSP00000356016,ENSP00000356037,ENSP00000356540,ENSP00000357981,ENSP00000363768,ENSP00000364898	BTN3A3,C1QC,C4BPA,C4BPB,CD74,CR1,CTSL1,CTSS,ERCC1,EXOSC3,FAS,HLA-DRB1,ICAM1,IGJ,IL18,INPP5D,JAG1,MSH2,RFTN1,STX11,SYK,TGFB1,TRAF6
GO.2001056	positive regulation of cysteine-type endopeptidase activity	21	0.00579	ENSP00000233893,ENSP00000247668,ENSP00000259808,ENSP00000268058,ENSP00000282382,ENSP00000304236,ENSP00000307786,ENSP00000309103,ENSP00000327647,ENSP00000328088,ENSP00000342609,ENSP00000347979,ENSP00000351908,ENSP00000357113,ENSP00000357727,ENSP00000378856,ENSP00000382840,ENSP00000392330,ENSP00000394791,ENSP00000394932,ENSP00000410076	ACER2,BAD,BCAP31,CASP1,CD14,CDKN2A,CRADD,CYCS,DDX3X,ENSG00000251201,FAS,HSPE1,IFI16,LGALS9,MAP3K5,PAWR,PML,RIPK1,S100A9,SENP1,TRAF2
GO.0042254	ribosome biogenesis	26	0.00588	ENSP00000222511,ENSP00000225298,ENSP00000232888,ENSP00000254803,ENSP00000261708,ENSP00000265245,ENSP00000296581,ENSP00000308179,ENSP00000322396,ENSP00000323046,ENSP00000328251,ENSP00000328854,ENSP00000332198,ENSP00000350698,ENSP00000356530,ENSP00000358812,ENSP00000363642,ENSP00000364320,ENSP00000366135,ENSP00000377640,ENSP00000377944,ENSP00000382840,ENSP00000394932,ENSP00000396673,ENSP00000413572…	BMS1,CDKN2A,DDX3X,DDX47,EXOSC10,EXOSC3,FTSJ3,GTPBP10,LSG1,LSM6,MINA,MRTO4,NLE1,NOC4L,NOP10,PDCD11,RNASEL,RPL24,RRP9,RRS1,TBL3,UTP14A,UTP18,UTP3,UTP6,WDR3
GO.0002695	negative regulation of leukocyte activation	21	0.00638	ENSP00000008938,ENSP00000009530,ENSP00000221930,ENSP00000263798,ENSP00000269571,ENSP00000278616,ENSP00000308928,ENSP00000320084,ENSP00000322568,ENSP00000328088,ENSP00000343325,ENSP00000345281,ENSP00000347979,ENSP00000352575,ENSP00000353099,ENSP00000357123,ENSP00000357906,ENSP00000363869,ENSP00000378409,ENSP00000378856,ENSP00000394932	ATM,C10orf54,CD276,CD74,CDKN2A,CYLD,DUSP22,ERBB2,FAS,HLA-DRB1,INPP5D,LGALS9,MNDA,PAWR,PGLYRP1,PKN1,SOX11,TGFB1,TNFAIP8L2,TYRO3,VSIG4
GO.0016477	cell migration	69	0.00642	ENSP00000216968,ENSP00000217407,ENSP00000220809,ENSP00000221930,ENSP00000233154,ENSP00000233242,ENSP00000234071,ENSP00000256733,ENSP00000260630,ENSP00000261017,ENSP00000263621,ENSP00000263640,ENSP00000263798,ENSP00000264775,ENSP00000264832,ENSP00000268058,ENSP00000274721,ENSP00000277541,ENSP00000278222,ENSP00000280187,ENSP00000285735,ENSP00000289779,ENSP00000293373,ENSP00000306106,ENSP00000306844…	ABI2,ABL1,ACVR1,ANG,APBB2,APOB,ARHGAP24,ARHGEF16,ASAP3,ATN1,CCDC88A,CD47,CD84,CYP1B1,DOCK8,ELANE,ENG,EPHB3,F11R,FGF8,FMNL3,GFRA3,GPM6A,GPR124,GPR56,HCK,ICAM1,INPP5D,ITGAL,JAGN1,JAM2,KRT2,LBP,MMP9,NCK2,NCKAP1L,NFATC2,NOTCH1,NR2F1,P2RY12,PARP9,PEAK1,PKN1,PKN2,PLAT,PLXND1,PML,PPAP2A,PRKG1,PROC,PROCR,PROS1,PSEN1,RHOC,S100A12,S100A9,SAA1,SAA2,SAA4,SDC2,SEMA4C,SGK196,SYK,SYNE1,SYNE2,TGFB1,TOP2B,TYRO3,V…
GO.0031349	positive regulation of defense response	41	0.00644	ENSP00000008938,ENSP00000217407,ENSP00000221930,ENSP00000227471,ENSP00000251642,ENSP00000253496,ENSP00000259075,ENSP00000259808,ENSP00000260010,ENSP00000263253,ENSP00000272298,ENSP00000280357,ENSP00000282382,ENSP00000293362,ENSP00000304236,ENSP00000308928,ENSP00000312988,ENSP00000331288,ENSP00000333298,ENSP00000334153,ENSP00000337853,ENSP00000339826,ENSP00000345344,ENSP00000350639,ENSP00000352336…	AP1G1,CALM2,CD14,CD47,CTSL1,CYLD,DDX58,DDX60,DHX58,ENSG00000251201,EP300,F12,HCK,IFI16,IKBKB,IL18,ITGAM,LAMP1,LBP,MAPKAPK3,MYD88,NFATC2,NFKBIB,PGLYRP1,PIK3AP1,PLCG2,PSME3,PUM1,RFTN1,RIPK1,RPS6KA1,S100A12,S100A9,SLC25A6,SYK,TANK,TGFB1,TLR2,TMEM173,TRAF6,UNC93B1
GO.0034641	cellular nitrogen compound metabolic process	342	0.00675	ENSP00000007516,ENSP00000010404,ENSP00000053468,ENSP00000156471,ENSP00000157600,ENSP00000160740,ENSP00000184266,ENSP00000199706,ENSP00000203001,ENSP00000215591,ENSP00000216277,ENSP00000216336,ENSP00000217246,ENSP00000218340,ENSP00000221930,ENSP00000223129,ENSP00000225298,ENSP00000225969,ENSP00000227322,ENSP00000228928,ENSP00000229390,ENSP00000229595,ENSP00000230431,ENSP00000231751,ENSP00000232888…	AARS2,AASDHPPT,AASS,ABL1,ABLIM3,ACAD8,ACE,ADI1,ADNP,AHR,ALDOB,ANG,AP5Z1,APOA2,AQR,ARG1,ARL6IP4,ASF1A,ATN1,ATP5S,ATXN3,BAD,BCAS3,BDH2,BRD3,BRD4,C10orf116,C14orf166,C6orf108,C9orf142,CBS,CCDC88A,CD2BP2,CD3EAP,CDKN2A,CELF1,CIC,CKMT1A,CLN5,CMA1,COBRA1,CPSF4,CRCP,CSTF2T,CTDP1,CTR9,CTSG,CWC22,CXXC1,CYCS,CYP1B1,DARS2,DBR1,DCK,DCTD,DCTPP1,DDX18,DDX20,DDX24,DDX3X,DDX47,DDX59,DHX38,DICER1,DNMT1,DNTTIP2,DTY…
GO.0046456	icosanoid biosynthetic process	11	0.00675	ENSP00000009530,ENSP00000248923,ENSP00000295256,ENSP00000322229,ENSP00000354612,ENSP00000356436,ENSP00000360687,ENSP00000363512,ENSP00000364898,ENSP00000389414,ENSP00000394405	ALOX5,CD74,FADS1,FAM213B,GGT1,HPGDS,PLA2G4A,PTGDS,PTGS1,SYK,TBXAS1
GO.0002221	pattern recognition receptor signaling pathway	21	0.00682	ENSP00000008938,ENSP00000217407,ENSP00000227471,ENSP00000259075,ENSP00000259808,ENSP00000282382,ENSP00000304236,ENSP00000308928,ENSP00000310127,ENSP00000312988,ENSP00000334153,ENSP00000337853,ENSP00000339826,ENSP00000345344,ENSP00000350639,ENSP00000357981,ENSP00000369213,ENSP00000401399,ENSP00000430684,ENSP00000435412,ENSP00000441691	CD14,CTSL1,CTSS,CYLD,DDX58,ENSG00000251201,IKBKB,IRF3,ITGAM,LBP,MAPKAPK3,MYD88,NFKBIB,PGLYRP1,PIK3AP1,RFTN1,RIPK1,RPS6KA1,TANK,TRAF6,UNC93B1
GO.0045088	regulation of innate immune response	40	0.00687	ENSP00000008938,ENSP00000217407,ENSP00000227471,ENSP00000251642,ENSP00000259075,ENSP00000259808,ENSP00000263253,ENSP00000263798,ENSP00000272298,ENSP00000282382,ENSP00000293362,ENSP00000304236,ENSP00000308928,ENSP00000312988,ENSP00000331288,ENSP00000333298,ENSP00000334153,ENSP00000337853,ENSP00000339826,ENSP00000344871,ENSP00000345344,ENSP00000350639,ENSP00000352336,ENSP00000353512,ENSP00000356016…	AP1G1,CALM2,CD14,CR1,CTSL1,CTSS,CYLD,DAK,DDX58,DHX58,ENSG00000251201,EP300,HCK,HLA-A,HLA-B,IFI16,IKBKB,ITGAM,LAMP1,LBP,MAPKAPK3,MYD88,MYO1F,NFATC2,NFKBIB,PARP9,PGLYRP1,PIK3AP1,PLCG2,PSME3,PTPN1,RFTN1,RIPK1,RPS6KA1,SYK,TANK,TMEM173,TRAF6,TYRO3,UNC93B1
GO.0070127	tRNA aminoacylation for mitochondrial protein translation	4	0.00687	ENSP00000244571,ENSP00000320658,ENSP00000343488,ENSP00000355086	AARS2,DARS2,EARS2,YARS2
GO.0022613	ribonucleoprotein complex biogenesis	36	0.00691	ENSP00000222511,ENSP00000225298,ENSP00000229390,ENSP00000232888,ENSP00000254803,ENSP00000261674,ENSP00000261708,ENSP00000265245,ENSP00000272348,ENSP00000282486,ENSP00000285873,ENSP00000296581,ENSP00000304903,ENSP00000308179,ENSP00000322396,ENSP00000323046,ENSP00000328251,ENSP00000328854,ENSP00000332198,ENSP00000343745,ENSP00000350698,ENSP00000355089,ENSP00000356530,ENSP00000358716,ENSP00000358812…	BMS1,CD2BP2,CDKN2A,CELF1,CELF4,DDX20,DDX3X,DDX47,DICER1,EXOSC10,EXOSC3,FTSJ3,GEMIN5,GTPBP10,LSG1,LSM6,MBNL1,MINA,MRTO4,NLE1,NOC4L,NOP10,PDCD11,RNASEL,RPL24,RRP9,RRS1,SFSWAP,SNRPG,SRSF9,TBL3,UTP14A,UTP18,UTP3,UTP6,WDR3
GO.0035821	modification of morphology or physiology of other organism	16	0.00691	ENSP00000216336,ENSP00000221930,ENSP00000231751,ENSP00000255040,ENSP00000260010,ENSP00000263253,ENSP00000263621,ENSP00000292476,ENSP00000295927,ENSP00000303830,ENSP00000309103,ENSP00000317674,ENSP00000357726,ENSP00000362649,ENSP00000370808,ENSP00000413937	APCS,APOL1,BAD,CPSF4,CTSG,ELANE,EP300,HDAC1,INPP5K,INSR,LTF,PTX3,S100A12,SLC25A6,TGFB1,TLR2
GO Analysis of Proteins Only Detected in Human
GO.0050853	B cell receptor signaling pathway	9	0.00699	ENSP00000293373,ENSP00000329623,ENSP00000334153,ENSP00000352336,ENSP00000357123,ENSP00000357986,ENSP00000361423,ENSP00000364898,ENSP00000379330	ABL1,BCL2,MNDA,NCKAP1L,NFATC2,PLCG2,PLEKHA1,RFTN1,SYK
GO.0034097	response to cytokine	60	0.0073	ENSP00000009530,ENSP00000218388,ENSP00000228928,ENSP00000233242,ENSP00000246062,ENSP00000247668,ENSP00000247970,ENSP00000252593,ENSP00000258947,ENSP00000259808,ENSP00000263253,ENSP00000264170,ENSP00000266085,ENSP00000268058,ENSP00000280097,ENSP00000282382,ENSP00000287156,ENSP00000295025,ENSP00000296028,ENSP00000304236,ENSP00000305161,ENSP00000306106,ENSP00000309103,ENSP00000310127,ENSP00000312678…	AIF1,ALDOB,APOB,ARG1,BAD,BCL2,BST2,CALCOCO2,CAMK2B,CD14,CD74,CTR9,ENSG00000251201,EP300,GBP1,HCK,HLA-A,HLA-B,HLA-C,HLA-DRB1,HNMT,IFI30,IFIT1,IKBKB,INPP5K,IRF3,IRF9,JAGN1,KYNU,MAPKAPK3,MID1,MKKS,MTHFR,MX1,MYD88,NUP50,NUP88,NUPL1,OAS2,OAS3,PAWR,PGGT1B,PIN1,PML,PPBP,PTPN1,REL,RIPK1,RNASEL,SP100,TIMP1,TIMP3,TMEM173,TRAF2,TRIM22,TRIM56,TRIM63,UBA7,UBE2L6,XAF1
GO.0016482	cytoplasmic transport	66	0.00745	ENSP00000220531,ENSP00000221930,ENSP00000222990,ENSP00000229390,ENSP00000245838,ENSP00000248114,ENSP00000248633,ENSP00000250784,ENSP00000253788,ENSP00000254616,ENSP00000257245,ENSP00000259469,ENSP00000259711,ENSP00000262301,ENSP00000262584,ENSP00000262585,ENSP00000263073,ENSP00000264079,ENSP00000265245,ENSP00000267884,ENSP00000268058,ENSP00000268482,ENSP00000272233,ENSP00000278483,ENSP00000295767…	AP1G1,BCAP29,BCAP31,BLOC1S3,BLOC1S6,C11orf73,C16orf62,CHCHD4,DENND3,DHX38,DNAJC19,DNLZ,ENSG00000103426,FAU,FXC1,FYB,GFER,GOLGA7,KIF13A,LAMP1,LMF1,LSG1,MAGOH,MCOLN1,MTM1,NUPL1,PEX1,PLCG2,PML,RAB1B,RAB32,RAB34,RAB8B,RHOB,RPL23,RPL23A,RPL24,RPL27,RPL35,RPL37A,RPL8,RPS10,RPS15A,RPS23,RPS4Y1,SEC11C,SET,SLC25A6,SMG6,SNX8,SRP14,SRP19,SRPRB,SRSF11,SRSF9,SYK,SYVN1,TGFB1,THOC2,THOC7,TIMM10,TIMM8A,TOMM6,TXN…
GO.0032101	regulation of response to external stimulus	77	0.00746	ENSP00000005178,ENSP00000008938,ENSP00000009530,ENSP00000053468,ENSP00000157600,ENSP00000181383,ENSP00000203556,ENSP00000217407,ENSP00000220809,ENSP00000221930,ENSP00000222125,ENSP00000223271,ENSP00000231751,ENSP00000234071,ENSP00000243611,ENSP00000246006,ENSP00000246062,ENSP00000248923,ENSP00000250378,ENSP00000251642,ENSP00000253496,ENSP00000255040,ENSP00000256935,ENSP00000260010,ENSP00000263377…	AIF1,AP1G1,APCS,BLOC1S1,BRD4,C4BPA,C4BPB,CALM2,CAMK1D,CAPS,CASP1,CASP4,CD109,CD276,CD47,CD74,CD93,CMA1,CPB2,CR1,CTSS,DDX58,DDX60,DHX58,DOCK2,DSCAM,ELANE,EVA1B,F12,GGT1,GMIP,GPR124,HCK,HPR,IFIT1,IL18,KIAA1324,LBP,LMCD1,LSM4,LTF,LZTS1,MKKS,MPP1,MRPS10,MYD88,NCKAP1L,NOTCH1,PDK4,PGLYRP1,PIK3AP1,PLAT,PLXNA3,PML,PPBP,PRKG1,PROC,PROS1,PUM1,QSOX1,RAB1B,RARRES2,S100A12,SAA1,SERPINE2,SLC22A3,SYK,TGFB1,TGFB…
GO.0044699	single-organism process	631	0.00761	ENSP00000005178,ENSP00000005257,ENSP00000005587,ENSP00000006658,ENSP00000007516,ENSP00000008938,ENSP00000009530,ENSP00000025301,ENSP00000053468,ENSP00000160740,ENSP00000178640,ENSP00000181383,ENSP00000184266,ENSP00000199706,ENSP00000199708,ENSP00000203556,ENSP00000204566,ENSP00000214869,ENSP00000215591,ENSP00000216336,ENSP00000216487,ENSP00000216733,ENSP00000216968,ENSP00000217407,ENSP00000218104…	AARS2,AASDHPPT,AASS,ABCB1,ABCD1,ABI2,ABI3,ACAA1,ACAD8,ACE,ACER2,ACP2,ACTB,ACTC1,ACVR1,ADH1B,ADHFE1,ADI1,ADNP,ADO,AHR,AKAP1,AKAP11,ALDOB,ALG1,ALG11,ALG9,ALKBH7,ANAPC7,ANG,ANKH,AP1G1,AP5Z1,APOA2,APOB,APOBR,APOC1,APOC2,APOF,APOL1,APOL2,APOL3,ARHGAP18,ARHGAP25,ARHGAP30,ARHGAP4,ARHGAP9,ARHGEF16,ARHGEF26,ARL15,ARL2BP,ARSD,ASAP3,ATAD3A,ATM,ATP11A,ATP5S,ATXN3,BAI3,BCAS3,BCL2,BDH2,BLOC1S1,BOP1,BPHL,BST1,B…
GO.0050672	negative regulation of lymphocyte proliferation	13	0.00765	ENSP00000221930,ENSP00000269571,ENSP00000278616,ENSP00000320084,ENSP00000322568,ENSP00000328088,ENSP00000343325,ENSP00000352575,ENSP00000353099,ENSP00000357123,ENSP00000363869,ENSP00000378409,ENSP00000394932	ATM,C10orf54,CD276,CDKN2A,ERBB2,HLA-DRB1,INPP5D,MNDA,PAWR,PKN1,SOX11,TGFB1,VSIG4
GO.0052548	regulation of endopeptidase activity	41	0.00781	ENSP00000178640,ENSP00000218388,ENSP00000233893,ENSP00000247668,ENSP00000252593,ENSP00000256861,ENSP00000259808,ENSP00000263253,ENSP00000266085,ENSP00000268058,ENSP00000282382,ENSP00000287097,ENSP00000293362,ENSP00000295550,ENSP00000302111,ENSP00000304236,ENSP00000307786,ENSP00000309103,ENSP00000327647,ENSP00000328088,ENSP00000329374,ENSP00000342609,ENSP00000347979,ENSP00000351908,ENSP00000356016…	ACER2,BAD,BCAP31,BST2,CASP1,CD109,CD14,CDKN2A,COL6A3,CR1,CRADD,CYCS,DDX3X,ENSG00000251201,EP300,FAS,HSPE1,IFI16,ITIH5,LGALS9,MAP2K5,MAP3K5,MGMT,MMP9,NLE1,PAWR,PML,PROS1,PSME3,RIPK1,RPS6KA1,S100A9,SENP1,SERPINA3,SERPINA7,SERPINB1,SERPINE2,TIMP1,TIMP3,TRAF2,TRIAP1
GO.0055114	oxidation-reduction process	85	0.00814	ENSP00000007516,ENSP00000010404,ENSP00000184266,ENSP00000218104,ENSP00000219204,ENSP00000219439,ENSP00000236980,ENSP00000240285,ENSP00000240651,ENSP00000245812,ENSP00000248114,ENSP00000248564,ENSP00000250937,ENSP00000254908,ENSP00000260361,ENSP00000260600,ENSP00000260630,ENSP00000264094,ENSP00000267436,ENSP00000272298,ENSP00000272902,ENSP00000281182,ENSP00000281317,ENSP00000287859,ENSP00000287878…	AASS,ABCD1,ACAA1,ACAD8,ADCY3,ADH1B,ADHFE1,ADI1,ADO,ALDOB,ALKBH7,ALOX5,APOA2,ARL2BP,ATP5S,BDH2,BLOC1S1,C1orf27,CALM2,CBR4,CBS,CHCHD4,CREG1,CYB5B,CYBRD1,CYCS,CYP1B1,CYP2U1,CYP7B1,DHRS3,DOHH,EGLN1,EPM2A,FADS1,FAM213B,FASTKD2,G6PD,GFER,GNG11,H6PD,HAAO,HCCS,HEPH,HSD17B13,HSDL1,IFI30,KDM3B,L2HGDH,LOXL3,MGST1,MICAL3,MINA,MMAA,MSRB3,MT-ND2,MTHFD2,MTHFR,NCF4,NDUFAB1,NDUFAF1,NDUFB1,NDUFB4,NDUFS8,PANK2,PCBD…
GO.0051604	protein maturation	32	0.00816	ENSP00000216336,ENSP00000220809,ENSP00000233893,ENSP00000247668,ENSP00000248923,ENSP00000250378,ENSP00000253496,ENSP00000259808,ENSP00000262301,ENSP00000268058,ENSP00000282382,ENSP00000290866,ENSP00000294785,ENSP00000295767,ENSP00000304236,ENSP00000307786,ENSP00000309103,ENSP00000326366,ENSP00000327647,ENSP00000328088,ENSP00000342609,ENSP00000347979,ENSP00000351908,ENSP00000357113,ENSP00000357727…	ACE,ACER2,BAD,CASP1,CD14,CDKN2A,CHCHD4,CLN5,CMA1,CRADD,CTSG,CTSS,CYCS,ENSG00000251201,F12,FAS,GGT1,HSPE1,IFI16,LMF1,MAP3K5,NCSTN,PAWR,PLAT,PML,PSEN1,RIPK1,S100A9,SEC11C,SENP1,TRAF2,TSPAN14
GO.0002224	toll-like receptor signaling pathway	19	0.00818	ENSP00000217407,ENSP00000227471,ENSP00000259075,ENSP00000259808,ENSP00000260010,ENSP00000282382,ENSP00000304236,ENSP00000310127,ENSP00000312988,ENSP00000334153,ENSP00000337853,ENSP00000339826,ENSP00000345344,ENSP00000350639,ENSP00000357981,ENSP00000401399,ENSP00000430684,ENSP00000435412,ENSP00000441691	CD14,CTSL1,CTSS,ENSG00000251201,IKBKB,IRF3,ITGAM,LBP,MAPKAPK3,MYD88,NFKBIB,PIK3AP1,RFTN1,RIPK1,RPS6KA1,TANK,TLR2,TRAF6,UNC93B1
GO.0044281	small molecule metabolic process	159	0.00856	ENSP00000005178,ENSP00000007516,ENSP00000009530,ENSP00000010404,ENSP00000184266,ENSP00000217246,ENSP00000218104,ENSP00000218340,ENSP00000219204,ENSP00000221930,ENSP00000225927,ENSP00000230431,ENSP00000233146,ENSP00000233242,ENSP00000239666,ENSP00000240055,ENSP00000244051,ENSP00000244571,ENSP00000245812,ENSP00000248564,ENSP00000248923,ENSP00000249066,ENSP00000250237,ENSP00000251588,ENSP00000252029…	AARS2,AASDHPPT,AASS,ABCB1,ABCD1,ACAA1,ACAD8,ACER2,ACER3,ACOX2,ADH1B,ADHFE1,ADI1,AGPAT5,ALDOB,ALKBH7,ALOX5,APOA2,APOB,APOBR,APOC1,APOC2,APOF,APOL1,APOL2,ARL2BP,ARSD,ATP5S,B3GNT1,BAD,BDH2,BPHL,C6orf108,CALM2,CBR4,CBS,CD74,CHSY1,CKMT1A,CYCS,CYP1B1,CYP2U1,CYP7B1,DARS2,DCK,DCTD,DCTPP1,DHRS3,DTYMK,DUT,EARS2,EGLN1,ENSG00000108825,EPM2A,FADS1,FAM213B,FARS2,FBP1,FN3K,G6PD,GATC,GCHFR,GDE1,GGCT,GGH,GGT1,GLT…
GO.0000375	RNA splicing, via transesterification reactions	28	0.0087	ENSP00000156471,ENSP00000216277,ENSP00000229390,ENSP00000233468,ENSP00000260803,ENSP00000261674,ENSP00000268482,ENSP00000273541,ENSP00000282486,ENSP00000285873,ENSP00000296223,ENSP00000296581,ENSP00000297071,ENSP00000298717,ENSP00000304903,ENSP00000305556,ENSP00000306223,ENSP00000306614,ENSP00000310596,ENSP00000358716,ENSP00000359988,ENSP00000360525,ENSP00000369218,ENSP00000377969,ENSP00000383892…	AQR,CD2BP2,CELF1,CWC22,DBR1,DDX20,DHX38,GEMIN5,GTF2F1,ISY1,LSM1,LSM6,MAGOH,MBNL1,METTL3,NOVA1,PAPOLA,PCBP1,POLR2H,PPIH,RBM17,SF3B14,SFSWAP,SNRPN,SRSF11,SRSF9,TFIP11,TRA2A
GO.0034655	nucleobase-containing compound catabolic process	38	0.0087	ENSP00000227322,ENSP00000230431,ENSP00000250784,ENSP00000252029,ENSP00000253788,ENSP00000258662,ENSP00000259469,ENSP00000262584,ENSP00000263073,ENSP00000264951,ENSP00000278616,ENSP00000296581,ENSP00000296674,ENSP00000305480,ENSP00000307786,ENSP00000308193,ENSP00000310596,ENSP00000311888,ENSP00000314709,ENSP00000318646,ENSP00000322524,ENSP00000323046,ENSP00000339529,ENSP00000341247,ENSP00000342278…	ATM,C6orf108,CYCS,DCTPP1,DICER1,DUT,EXOSC10,EXOSC3,FAU,FEN1,GSPT2,LSM1,LSM4,LSM5,LSM6,MAGOH,MGAT1,NUDT15,OAS2,POP1,RNASEH2C,RPL23,RPL23A,RPL24,RPL27,RPL35,RPL37A,RPL8,RPS10,RPS15A,RPS23,RPS4Y1,SMG6,TYMP,UPF2,XRN1,ZHX2,ZNF259
GO.0051251	positive regulation of lymphocyte activation	28	0.0087	ENSP00000009530,ENSP00000220531,ENSP00000221930,ENSP00000233154,ENSP00000233809,ENSP00000247668,ENSP00000265016,ENSP00000265960,ENSP00000268058,ENSP00000280357,ENSP00000293373,ENSP00000309103,ENSP00000320084,ENSP00000323046,ENSP00000329623,ENSP00000333298,ENSP00000349252,ENSP00000349359,ENSP00000351905,ENSP00000352575,ENSP00000353099,ENSP00000355361,ENSP00000364898,ENSP00000365016,ENSP00000365227…	AIF1,AP1G1,BAD,BCL2,BLOC1S3,BLOC1S6,BST1,CD276,CD47,CD74,EXOSC3,HLA-DRB1,IGFBP2,IL18,INPP5D,IRS2,ITGAL,LAMP1,MAPKAP1,NCK2,NCKAP1L,NFATC2,PML,SASH3,SYK,TGFB1,TGFBR2,TRAF2
GO.0051817	modification of morphology or physiology of other organism involved in symbiotic interaction	14	0.00923	ENSP00000216336,ENSP00000221930,ENSP00000231751,ENSP00000255040,ENSP00000260010,ENSP00000263253,ENSP00000263621,ENSP00000292476,ENSP00000295927,ENSP00000303830,ENSP00000309103,ENSP00000362649,ENSP00000370808,ENSP00000413937	APCS,BAD,CPSF4,CTSG,ELANE,EP300,HDAC1,INPP5K,INSR,LTF,PTX3,SLC25A6,TGFB1,TLR2
GO.0002697	regulation of immune effector process	42	0.01	ENSP00000005178,ENSP00000008938,ENSP00000009530,ENSP00000053468,ENSP00000157600,ENSP00000203556,ENSP00000217407,ENSP00000221930,ENSP00000243611,ENSP00000246006,ENSP00000251642,ENSP00000252593,ENSP00000256935,ENSP00000260010,ENSP00000261250,ENSP00000264832,ENSP00000268058,ENSP00000323046,ENSP00000331288,ENSP00000333298,ENSP00000343325,ENSP00000345281,ENSP00000349359,ENSP00000356016,ENSP00000356037…	AP1G1,APOA2,BST2,C10orf54,C12orf4,C4BPA,C4BPB,CD74,CD93,CR1,DDX58,DDX60,DHX58,DOCK2,DUSP22,EXOSC3,GMIP,HCK,HLA-A,HLA-B,HPR,ICAM1,IFIT1,LAMP1,LBP,LGALS9,LMCD1,LSM4,MRPS10,PDK4,PGLYRP1,PKN1,PML,PRAM1,PROS1,PUM1,SASH3,SYK,TGFB1,TLR2,TMEM173,WAS
GO.0030100	regulation of endocytosis	25	0.0104	ENSP00000217407,ENSP00000221930,ENSP00000243611,ENSP00000252491,ENSP00000256366,ENSP00000256935,ENSP00000263088,ENSP00000263097,ENSP00000268150,ENSP00000293373,ENSP00000295927,ENSP00000304236,ENSP00000325594,ENSP00000337040,ENSP00000337159,ENSP00000352336,ENSP00000353732,ENSP00000355361,ENSP00000356037,ENSP00000360683,ENSP00000361423,ENSP00000365012,ENSP00000368124,ENSP00000377783,ENSP00000466775	ABL1,APOC1,APOC2,C4BPA,C4BPB,CAMK1D,CD14,CD47,CLIP3,CNN2,DOCK2,HCK,LBP,MFGE8,NCKAP1L,PLCG2,PLD2,PROS1,PTPN1,PTX3,RUFY1,SYNJ2BP,TGFB1,UNC119,ZFYVE16
GO.0002218	activation of innate immune response	30	0.0107	ENSP00000008938,ENSP00000217407,ENSP00000227471,ENSP00000259075,ENSP00000259808,ENSP00000263253,ENSP00000272298,ENSP00000282382,ENSP00000293362,ENSP00000304236,ENSP00000308928,ENSP00000310127,ENSP00000312988,ENSP00000331288,ENSP00000334153,ENSP00000337853,ENSP00000339826,ENSP00000345344,ENSP00000350639,ENSP00000352336,ENSP00000357113,ENSP00000357981,ENSP00000364898,ENSP00000365012,ENSP00000369213…	CALM2,CD14,CTSL1,CTSS,CYLD,DDX58,ENSG00000251201,EP300,HCK,IFI16,IKBKB,IRF3,ITGAM,LBP,MAPKAPK3,MYD88,NFATC2,NFKBIB,PGLYRP1,PIK3AP1,PLCG2,PSME3,RFTN1,RIPK1,RPS6KA1,SYK,TANK,TMEM173,TRAF6,UNC93B1
GO.0050851	antigen receptor-mediated signaling pathway	18	0.0107	ENSP00000204566,ENSP00000293373,ENSP00000326366,ENSP00000329623,ENSP00000334153,ENSP00000337853,ENSP00000352336,ENSP00000352575,ENSP00000353099,ENSP00000357123,ENSP00000357986,ENSP00000361423,ENSP00000363031,ENSP00000364898,ENSP00000365891,ENSP00000379330,ENSP00000425845,ENSP00000430684	ABL1,BCL2,FYB,HLA-DRB1,IKBKB,INPP5D,MNDA,NCKAP1L,NFATC2,PLCG2,PLEKHA1,PSEN1,RFTN1,SPG21,SYK,THEMIS2,TRAF6,WAS
GO.0000956	nuclear-transcribed mRNA catabolic process	24	0.0108	ENSP00000250784,ENSP00000253788,ENSP00000259469,ENSP00000262584,ENSP00000263073,ENSP00000264951,ENSP00000278616,ENSP00000296581,ENSP00000296674,ENSP00000310596,ENSP00000318646,ENSP00000323046,ENSP00000341247,ENSP00000347271,ENSP00000348708,ENSP00000360525,ENSP00000366135,ENSP00000377640,ENSP00000377865,ENSP00000389103,ENSP00000410758,ENSP00000418082,ENSP00000431822,ENSP00000469468	ATM,EXOSC10,EXOSC3,FAU,GSPT2,LSM1,LSM4,LSM5,LSM6,MAGOH,RPL23,RPL23A,RPL24,RPL27,RPL35,RPL37A,RPL8,RPS10,RPS15A,RPS23,RPS4Y1,SMG6,UPF2,XRN1
GO.0006402	mRNA catabolic process	25	0.0111	ENSP00000250784,ENSP00000253788,ENSP00000259469,ENSP00000262584,ENSP00000263073,ENSP00000264951,ENSP00000278616,ENSP00000296581,ENSP00000296674,ENSP00000310596,ENSP00000314709,ENSP00000318646,ENSP00000323046,ENSP00000341247,ENSP00000347271,ENSP00000348708,ENSP00000360525,ENSP00000366135,ENSP00000377640,ENSP00000377865,ENSP00000389103,ENSP00000410758,ENSP00000418082,ENSP00000431822,ENSP00000469468	ATM,EXOSC10,EXOSC3,FAU,GSPT2,LSM1,LSM4,LSM5,LSM6,MAGOH,RPL23,RPL23A,RPL24,RPL27,RPL35,RPL37A,RPL8,RPS10,RPS15A,RPS23,RPS4Y1,SMG6,UPF2,XRN1,ZHX2
GO.0006954	inflammatory response	44	0.0114	ENSP00000217407,ENSP00000221930,ENSP00000223271,ENSP00000242786,ENSP00000249066,ENSP00000253496,ENSP00000255040,ENSP00000256733,ENSP00000259396,ENSP00000260010,ENSP00000261267,ENSP00000263621,ENSP00000263640,ENSP00000264832,ENSP00000265421,ENSP00000277541,ENSP00000278222,ENSP00000280357,ENSP00000282382,ENSP00000289779,ENSP00000295025,ENSP00000295927,ENSP00000304236,ENSP00000318914,ENSP00000344577…	ACVR1,AIF1,ALOX5,APCS,APOA2,APOL2,APOL3,CAMK1D,CD14,CD97,ELANE,ENSG00000251201,F11R,F12,HCK,HLA-DRB1,ICAM1,IFI16,IKBKB,IL18,ITGAL,ITGAM,JMJD7,LBP,LYZ,MYD88,NOTCH1,ORM1,ORM2,PNMA1,POLB,PTGS1,PTX3,RARRES2,REL,S100A12,SAA1,SAA2,SAA4,SERPINA3,SYK,TGFB1,THEMIS2,TLR2
GO.0044260	cellular macromolecule metabolic process	423	0.0114	ENSP00000005178,ENSP00000007516,ENSP00000013070,ENSP00000053468,ENSP00000156471,ENSP00000157600,ENSP00000160740,ENSP00000199706,ENSP00000203001,ENSP00000215591,ENSP00000216277,ENSP00000216336,ENSP00000217246,ENSP00000218340,ENSP00000220809,ENSP00000221930,ENSP00000223129,ENSP00000225298,ENSP00000225969,ENSP00000227322,ENSP00000229390,ENSP00000229595,ENSP00000231751,ENSP00000232888,ENSP00000232905…	A4GALT,AARS2,ABI2,ABL1,ABLIM3,ACAD8,ACE,ACP2,ACTB,ACVR1,ADNP,AHR,ALG1,ALG11,ALG9,ANAPC7,ANG,AP5Z1,APCS,APOA2,APOB,AQR,ARL6IP4,ARSD,ASF1A,ATM,ATN1,ATXN3,B3GNT1,BAG2,BCAS3,BLOC1S1,BMP2K,BRD3,BRD4,C10orf116,C14orf166,C19orf10,C9orf142,CALM2,CAMK1D,CBS,CCDC88A,CD2BP2,CD3EAP,CDC27,CDK4,CDKN2A,CELF1,CHCHD4,CHSY1,CIC,CLIP3,CLN5,CMA1,COBRA1,CPSF4,CRCP,CSTF2T,CTDP1,CTR9,CTSG,CTSL1,CTSS,CWC22,CXXC1,CYCS,DA…
GO.0065003	macromolecular complex assembly	96	0.0114	ENSP00000005587,ENSP00000009530,ENSP00000010404,ENSP00000219022,ENSP00000221200,ENSP00000221930,ENSP00000222693,ENSP00000223129,ENSP00000229390,ENSP00000229595,ENSP00000230048,ENSP00000233154,ENSP00000233242,ENSP00000244571,ENSP00000246062,ENSP00000247668,ENSP00000252491,ENSP00000252785,ENSP00000252936,ENSP00000254810,ENSP00000254908,ENSP00000255040,ENSP00000256429,ENSP00000259711,ENSP00000260361…	AARS2,AASS,ACOT13,AIF1,ALDOB,ANG,APCS,APOA2,APOB,APOC1,ARG1,ASF1A,ATPAF1,BAD,BMS1,BRK1,CAV2,CBR4,CD2BP2,CD74,CDKN2A,CELF1,CELF4,CHMP2A,CUTC,CYLD,DCTPP1,DDX20,DDX3X,DIAPH2,DICER1,ENSG00000103426,ENSG00000250151,EP300,FBP1,GCHFR,GEMIN5,GPAA1,H1FX,H3F3B,HAT1,HDAC3,HEATR2,HIST3H2BB,HLA-DRB1,INSR,KCTD12,KCTD2,KCTD9,KIAA0196,KIF13A,LPXN,MBD2,MBNL1,MED24,MGST1,MICALL2,MKKS,MNF1,NCK2,NCKAP1L,NDE1,NDUFAF1…
GO.2000116	regulation of cysteine-type endopeptidase activity	28	0.0114	ENSP00000178640,ENSP00000233893,ENSP00000247668,ENSP00000259808,ENSP00000263253,ENSP00000268058,ENSP00000282382,ENSP00000302111,ENSP00000304236,ENSP00000307786,ENSP00000309103,ENSP00000327647,ENSP00000328088,ENSP00000342609,ENSP00000347979,ENSP00000351908,ENSP00000357113,ENSP00000357727,ENSP00000361405,ENSP00000378856,ENSP00000382840,ENSP00000392330,ENSP00000394791,ENSP00000394932,ENSP00000410076…	ACER2,BAD,BCAP31,CASP1,CD14,CDKN2A,CRADD,CYCS,DDX3X,ENSG00000251201,EP300,FAS,HSPE1,IFI16,LGALS9,MAP2K5,MAP3K5,MGMT,MMP9,NLE1,PAWR,PML,RIPK1,RPS6KA1,S100A9,SENP1,TRAF2,TRIAP1
GO.0002443	leukocyte mediated immunity	21	0.0115	ENSP00000009530,ENSP00000013807,ENSP00000216336,ENSP00000233146,ENSP00000243611,ENSP00000244519,ENSP00000254958,ENSP00000263621,ENSP00000264832,ENSP00000290866,ENSP00000306106,ENSP00000323046,ENSP00000334153,ENSP00000344871,ENSP00000347979,ENSP00000352575,ENSP00000353099,ENSP00000356016,ENSP00000356037,ENSP00000356540,ENSP00000363768	ACE,BTN3A3,C1QC,C4BPA,C4BPB,CD74,CR1,CTSG,ELANE,ERCC1,EXOSC3,FAS,HLA-DRB1,ICAM1,INPP5D,JAG1,JAGN1,MSH2,MYO1F,RFTN1,STX11
GO.0022607	cellular component assembly	136	0.0115	ENSP00000005587,ENSP00000009530,ENSP00000010404,ENSP00000219022,ENSP00000221200,ENSP00000221930,ENSP00000222693,ENSP00000223129,ENSP00000229390,ENSP00000229595,ENSP00000230048,ENSP00000233242,ENSP00000244571,ENSP00000246062,ENSP00000247668,ENSP00000251588,ENSP00000252491,ENSP00000252785,ENSP00000252936,ENSP00000254810,ENSP00000254908,ENSP00000255039,ENSP00000255040,ENSP00000256429,ENSP00000257209…	AARS2,AASS,ABL1,ABLIM3,ACOT13,ACTB,AIF1,ALDOB,ANG,APCS,APOA2,APOB,APOC1,ARG1,ARHGEF26,ASF1A,ATPAF1,BAD,BAIAP2,BCL2,BMS1,BRK1,CAV2,CBR4,CCDC88A,CD2BP2,CD74,CDKN2A,CELF1,CELF4,CHMP2A,CUTC,CYLD,DCTPP1,DDX20,DDX3X,DIAPH2,DICER1,EMP3,ENSG00000103426,ENSG00000250151,EP300,F11R,FBLIM1,FBP1,FGD2,FHOD3,GABARAP,GCHFR,GEMIN5,GPAA1,GPM6A,H1FX,H3F3B,HAPLN2,HAT1,HDAC3,HEATR2,HIST3H2BB,HLA-DRB1,INPP5K,INSR,ITGB…
GO.0033043	regulation of organelle organization	91	0.0115	ENSP00000013807,ENSP00000053468,ENSP00000157600,ENSP00000203556,ENSP00000221930,ENSP00000222125,ENSP00000222693,ENSP00000229595,ENSP00000233146,ENSP00000233154,ENSP00000246006,ENSP00000246062,ENSP00000247970,ENSP00000252593,ENSP00000254942,ENSP00000257209,ENSP00000260753,ENSP00000261017,ENSP00000263253,ENSP00000264832,ENSP00000268058,ENSP00000270824,ENSP00000275300,ENSP00000278616,ENSP00000280097…	ABI2,ABL1,ABLIM3,ANAPC7,ASAP3,ASF1A,ATM,BAD,BAIAP2,BCAS3,BCL2,BLOC1S1,BRK1,BST2,CAMK2B,CAPS,CAV2,CCDC88A,CD93,CDC27,CDKN2A,CHMP2A,CLIP3,CTR9,CYLD,DNMT1,ENSG00000250021,ENSG00000250151,EP300,ERCC1,EVA1B,F11R,FAM125A,FGF8,FHOD3,GMFG,GMIP,HCK,HNMT,HPR,ICAM1,INPP5K,INSR,IWS1,KIAA1324,KIF20B,LMCD1,LMOD1,LSM4,MICALL2,MID1,MKKS,MLLT11,MMP9,MNF1,MRPS10,MSH2,MTHFR,MTM1,MYO1F,NCK2,NCKAP1L,NIPBL,ODF2,PARP10…
GO.0045861	negative regulation of proteolysis	38	0.0115	ENSP00000178640,ENSP00000181383,ENSP00000218388,ENSP00000220809,ENSP00000243611,ENSP00000247668,ENSP00000252593,ENSP00000256861,ENSP00000259808,ENSP00000262384,ENSP00000263253,ENSP00000266085,ENSP00000268058,ENSP00000278616,ENSP00000287097,ENSP00000295550,ENSP00000326366,ENSP00000329374,ENSP00000346986,ENSP00000347979,ENSP00000356016,ENSP00000356037,ENSP00000357113,ENSP00000361405,ENSP00000366179…	ANAPC7,ATM,BST2,C4BPA,C4BPB,CD109,CDC27,CDKN2A,COL6A3,CPB2,CR1,DDX3X,DNAJC1,EP300,FAS,IFI16,ITIH5,MAP2K5,MMP9,N4BP1,NLE1,PLAT,PML,PROS1,PSEN1,RIPK1,RPS6KA1,SENP1,SERPINA3,SERPINA7,SERPINB1,SERPINE2,TIMP1,TIMP3,TRAF2,TRIAP1,WAC,ZNF207
GO.0043280	positive regulation of cysteine-type endopeptidase activity involved in apoptotic process	19	0.0128	ENSP00000233893,ENSP00000247668,ENSP00000259808,ENSP00000268058,ENSP00000282382,ENSP00000304236,ENSP00000307786,ENSP00000309103,ENSP00000327647,ENSP00000342609,ENSP00000347979,ENSP00000351908,ENSP00000357727,ENSP00000378856,ENSP00000382840,ENSP00000392330,ENSP00000394791,ENSP00000394932,ENSP00000410076	ACER2,BAD,BCAP31,CASP1,CD14,CDKN2A,CRADD,CYCS,DDX3X,ENSG00000251201,FAS,HSPE1,LGALS9,MAP3K5,PML,RIPK1,S100A9,SENP1,TRAF2
GO.0051674	localization of cell	72	0.0131	ENSP00000216968,ENSP00000217407,ENSP00000220809,ENSP00000221930,ENSP00000233154,ENSP00000234071,ENSP00000256733,ENSP00000260630,ENSP00000261017,ENSP00000263621,ENSP00000263640,ENSP00000263798,ENSP00000264775,ENSP00000264832,ENSP00000268058,ENSP00000274721,ENSP00000277541,ENSP00000278222,ENSP00000280187,ENSP00000285735,ENSP00000289779,ENSP00000293373,ENSP00000306106,ENSP00000306844,ENSP00000307046…	ABI2,ABL1,ACVR1,ANG,APBB2,ARHGAP24,ARHGEF16,ASAP3,ATN1,BRK1,CCDC88A,CD47,CD84,CYP1B1,DOCK8,ELANE,ENG,EPHB3,F11R,FGF8,FMNL3,GFRA3,GPM6A,GPR124,GPR56,HCK,ICAM1,INPP5D,ITGAL,JAGN1,JAM2,KRT2,LBP,MMP9,NCK2,NCKAP1L,NFATC2,NOTCH1,NR2F1,P2RY12,PARP9,PEAK1,PKN1,PKN2,PLAT,PLTP,PLXND1,PML,PPAP2A,PRKG1,PROC,PROCR,PROS1,PSEN1,RHOC,S100A12,S100A9,SAA1,SAA2,SAA4,SDC2,SEMA4C,SGK196,SLIRP,SRPX2,SYK,SYNE1,SYNE2,TG…
GO.0048870	cell motility	72	0.0135	ENSP00000216968,ENSP00000217407,ENSP00000220809,ENSP00000221930,ENSP00000233154,ENSP00000234071,ENSP00000256733,ENSP00000260630,ENSP00000261017,ENSP00000263621,ENSP00000263640,ENSP00000263798,ENSP00000264775,ENSP00000264832,ENSP00000268058,ENSP00000274721,ENSP00000277541,ENSP00000278222,ENSP00000280187,ENSP00000285735,ENSP00000289779,ENSP00000293373,ENSP00000306106,ENSP00000306844,ENSP00000307046…	ABI2,ABL1,ACVR1,ANG,APBB2,ARHGAP24,ARHGEF16,ASAP3,ATN1,BRK1,CCDC88A,CD47,CD84,CYP1B1,DOCK8,ELANE,ENG,EPHB3,F11R,FGF8,FMNL3,GFRA3,GPM6A,GPR124,GPR56,HCK,ICAM1,INPP5D,ITGAL,JAGN1,JAM2,KRT2,LBP,MMP9,NCK2,NCKAP1L,NFATC2,NOTCH1,NR2F1,P2RY12,PARP9,PEAK1,PKN1,PKN2,PLAT,PLTP,PLXND1,PML,PPAP2A,PRKG1,PROC,PROCR,PROS1,PSEN1,RHOC,S100A12,S100A9,SAA1,SAA2,SAA4,SDC2,SEMA4C,SGK196,SLIRP,SRPX2,SYK,SYNE1,SYNE2,TG…
GO.0000959	mitochondrial RNA metabolic process	7	0.0137	ENSP00000215591,ENSP00000244571,ENSP00000302801,ENSP00000312356,ENSP00000320658,ENSP00000343488,ENSP00000355086	AARS2,DARS2,EARS2,POLRMT,TRMT10C,TRMT61B,YARS2
GO.0009056	catabolic process	133	0.0137	ENSP00000008938,ENSP00000218104,ENSP00000221930,ENSP00000225927,ENSP00000227322,ENSP00000230431,ENSP00000233242,ENSP00000247668,ENSP00000248923,ENSP00000250784,ENSP00000252029,ENSP00000253788,ENSP00000258662,ENSP00000259335,ENSP00000259469,ENSP00000259808,ENSP00000260402,ENSP00000260630,ENSP00000261037,ENSP00000262584,ENSP00000262585,ENSP00000263073,ENSP00000263088,ENSP00000263621,ENSP00000264346…	AASS,ABCD1,ABL1,ACAA1,ACAD8,ACE,ACOX2,ALDOB,ANAPC7,APOA2,APOB,APOC2,ATXN3,BAD,BDH2,C6orf108,CALM2,CBS,CDC27,CDKN2A,CLEC16A,CLN5,COL6A3,COL8A1,CTSL1,CTSS,CYCS,CYLD,CYP1B1,CYP2U1,DAK,DCTPP1,DENND3,DICER1,DUT,ELANE,EPM2A,EXOSC10,EXOSC3,FAM125A,FAU,FEN1,FOXO1,GABARAP,GGACT,GGT1,GM2A,GPT,GSPT2,GSTM4,HAAO,HERC6,IDS,IFI16,INPP5K,JMJD7,KIAA0368,KIAA1324,KLHDC5,LAMP1,LPL,LSM1,LSM4,LSM5,LSM6,LYPLAL1,MAGOH,…
GO.0009620	response to fungus	10	0.0137	ENSP00000216336,ENSP00000221930,ENSP00000231751,ENSP00000260010,ENSP00000263621,ENSP00000295927,ENSP00000306106,ENSP00000357726,ENSP00000357727,ENSP00000364898	CTSG,ELANE,JAGN1,LTF,PTX3,S100A12,S100A9,SYK,TGFB1,TLR2
GO.0034381	plasma lipoprotein particle clearance	7	0.0137	ENSP00000233242,ENSP00000252491,ENSP00000261349,ENSP00000262101,ENSP00000262301,ENSP00000356969,ENSP00000466775	APOA2,APOB,APOC1,APOC2,LMF1,LRP6,MSR1
GO.0000398	mRNA splicing, via spliceosome	27	0.0142	ENSP00000156471,ENSP00000216277,ENSP00000229390,ENSP00000233468,ENSP00000260803,ENSP00000261674,ENSP00000268482,ENSP00000273541,ENSP00000282486,ENSP00000285873,ENSP00000296223,ENSP00000296581,ENSP00000297071,ENSP00000298717,ENSP00000304903,ENSP00000305556,ENSP00000306223,ENSP00000306614,ENSP00000358716,ENSP00000359988,ENSP00000360525,ENSP00000369218,ENSP00000377969,ENSP00000383892,ENSP00000387006…	AQR,CD2BP2,CELF1,CWC22,DBR1,DDX20,DHX38,GEMIN5,GTF2F1,ISY1,LSM6,MAGOH,MBNL1,METTL3,NOVA1,PAPOLA,PCBP1,POLR2H,PPIH,RBM17,SF3B14,SFSWAP,SNRPN,SRSF11,SRSF9,TFIP11,TRA2A
GO.0009987	cellular process	720	0.0142	ENSP00000005178,ENSP00000005257,ENSP00000005587,ENSP00000006658,ENSP00000007516,ENSP00000008938,ENSP00000009530,ENSP00000013070,ENSP00000025301,ENSP00000053468,ENSP00000156471,ENSP00000157600,ENSP00000160740,ENSP00000178640,ENSP00000181383,ENSP00000184266,ENSP00000199706,ENSP00000203001,ENSP00000203556,ENSP00000204566,ENSP00000214869,ENSP00000215591,ENSP00000216277,ENSP00000216336,ENSP00000216487…	AARS2,AASDHPPT,AASS,ABCB1,ABCD1,ABI2,ABI3,ABL1,ACAA1,ACAD8,ACE,ACER2,ACOT13,ACOX2,ACTB,ACTC1,ACVR1,ADH1B,ADHFE1,ADI1,ADNP,AHR,AKAP1,AKAP11,ALDOB,ALG1,ALG11,ALG9,ALKBH7,ALOX5,ANAPC7,ANG,AP1G1,AP5Z1,APCS,APOA2,APOB,APOBR,APOC1,APOC2,APOL1,APOL3,AQR,ARHGAP18,ARHGAP25,ARHGAP30,ARHGAP4,ARHGAP9,ARHGEF16,ARHGEF26,ARL15,ARL2BP,ARL6IP4,ARSD,ASAP3,ATAD3A,ATM,ATP11A,ATP5S,ATPAF1,ATXN3,BAG2,BAI3,BCAP29,BCAP3…
GO.0010467	gene expression	270	0.0144	ENSP00000053468,ENSP00000156471,ENSP00000157600,ENSP00000160740,ENSP00000199706,ENSP00000203001,ENSP00000215591,ENSP00000216277,ENSP00000216336,ENSP00000220809,ENSP00000225298,ENSP00000225969,ENSP00000227322,ENSP00000229390,ENSP00000229595,ENSP00000231751,ENSP00000232888,ENSP00000232905,ENSP00000233468,ENSP00000233893,ENSP00000240055,ENSP00000242057,ENSP00000243286,ENSP00000244051,ENSP00000244571…	AARS2,ABLIM3,ACAD8,ACE,ACER2,ADNP,AHR,ANG,AQR,ARL6IP4,ASF1A,ATN1,ATXN3,BAD,BCAS3,BRD3,BRD4,C10orf116,C14orf166,CASP1,CD14,CD2BP2,CD3EAP,CDKN2A,CELF1,CHCHD4,CIC,CLN5,CMA1,COBRA1,CPSF4,CRADD,CRCP,CSTF2T,CTDP1,CTR9,CTSG,CTSS,CWC22,CXXC1,CYCS,DARS2,DBR1,DDX20,DDX3X,DDX47,DHX38,DICER1,DNMT1,DNTTIP2,EARS2,EIF1B,ELMSAN1,ENSG00000108825,ENSG00000249773,ENSG00000251201,EP300,ERBB2,EXOSC10,EXOSC3,F12,FARS2…
GO.0040012	regulation of locomotion	63	0.0144	ENSP00000009530,ENSP00000178640,ENSP00000217407,ENSP00000218388,ENSP00000221930,ENSP00000223271,ENSP00000225941,ENSP00000246062,ENSP00000247970,ENSP00000252593,ENSP00000254958,ENSP00000255040,ENSP00000260010,ENSP00000260630,ENSP00000260753,ENSP00000263088,ENSP00000263097,ENSP00000263621,ENSP00000264832,ENSP00000275364,ENSP00000277541,ENSP00000290866,ENSP00000293373,ENSP00000295927,ENSP00000296028…	ABI3,ABL1,ACE,AIF1,APCS,ARHGAP4,BCAS3,BCL2,BST2,CAMK1D,CD74,CNN2,CYP1B1,DDR2,DDX58,DSCAM,ELANE,ENG,ENSG00000250021,FAM115A,GNA12,GPR56,ICAM1,INSR,IRS2,JAG1,KIAA1598,KIF20B,LAMA1,LBP,MAP2K5,MCC,MIEN1,MKKS,MMP9,MPP1,MRE11A,MYO1F,NCKAP1L,NOTCH1,PAWR,PIN1,PKN1,PKN2,PLD2,PLXNA3,PLXND1,PPBP,PTPRG,PTX3,RAP2B,RARRES2,SERPINE2,SP100,SRPX2,SYNE1,SYNE2,TACSTD2,TGFB1,TGFBR2,TIMP1,TLR2,WAS
GO.0060267	positive regulation of respiratory burst	4	0.0145	ENSP00000217407,ENSP00000254801,ENSP00000303830,ENSP00000368124	CAMK1D,IGJ,INSR,LBP
GO.0006919	activation of cysteine-type endopeptidase activity involved in apoptotic process	16	0.0152	ENSP00000233893,ENSP00000247668,ENSP00000259808,ENSP00000268058,ENSP00000282382,ENSP00000304236,ENSP00000307786,ENSP00000309103,ENSP00000327647,ENSP00000342609,ENSP00000347979,ENSP00000351908,ENSP00000357727,ENSP00000394791,ENSP00000394932,ENSP00000410076	ACER2,BAD,CASP1,CD14,CDKN2A,CRADD,CYCS,ENSG00000251201,FAS,HSPE1,MAP3K5,PML,RIPK1,S100A9,SENP1,TRAF2
GO.0050867	positive regulation of cell activation	30	0.0154	ENSP00000009530,ENSP00000217407,ENSP00000220531,ENSP00000221930,ENSP00000233154,ENSP00000233809,ENSP00000247668,ENSP00000265016,ENSP00000265960,ENSP00000268058,ENSP00000280357,ENSP00000293373,ENSP00000309103,ENSP00000320084,ENSP00000323046,ENSP00000329623,ENSP00000333298,ENSP00000349252,ENSP00000349359,ENSP00000351905,ENSP00000352575,ENSP00000353099,ENSP00000355361,ENSP00000364898,ENSP00000365016…	AIF1,AP1G1,BAD,BCL2,BLOC1S3,BLOC1S6,BST1,CD276,CD47,CD74,EXOSC3,HLA-DRB1,IGFBP2,IL18,INPP5D,IRS2,ITGAL,LAMP1,LBP,MAPKAP1,NCK2,NCKAP1L,NFATC2,PML,RPS6KA1,SASH3,SYK,TGFB1,TGFBR2,TRAF2
GO.0019221	cytokine-mediated signaling pathway	40	0.0161	ENSP00000009530,ENSP00000228928,ENSP00000246062,ENSP00000247668,ENSP00000247970,ENSP00000252593,ENSP00000259808,ENSP00000264832,ENSP00000268058,ENSP00000287156,ENSP00000296028,ENSP00000306106,ENSP00000309103,ENSP00000310127,ENSP00000312678,ENSP00000333266,ENSP00000337853,ENSP00000342278,ENSP00000343023,ENSP00000345895,ENSP00000353099,ENSP00000354822,ENSP00000355013,ENSP00000356530,ENSP00000359504…	BAD,BST2,CAMK2B,CD74,CTR9,GBP1,HCK,HLA-A,HLA-B,HLA-C,HLA-DRB1,ICAM1,IFI30,IFIT1,IFIT2,IFIT3,IRF3,IRF9,JAGN1,MID1,MKKS,MX1,NUP50,NUP88,NUPL1,OAS2,OAS3,PIN1,PML,PPBP,PTPN1,RIPK1,RNASEL,SP100,TRAF2,TRAF6,TRIM22,UBA7,UBE2L6,XAF1
GO.0002291	T cell activation via T cell receptor contact with antigen bound to MHC molecule on antigen presenting cell	3	0.0163	ENSP00000264832,ENSP00000349252,ENSP00000365411	APBB1IP,ICAM1,ITGAL
GO.0016485	protein processing	29	0.0163	ENSP00000216336,ENSP00000220809,ENSP00000233893,ENSP00000247668,ENSP00000248923,ENSP00000250378,ENSP00000253496,ENSP00000259808,ENSP00000268058,ENSP00000282382,ENSP00000290866,ENSP00000294785,ENSP00000304236,ENSP00000307786,ENSP00000309103,ENSP00000326366,ENSP00000327647,ENSP00000328088,ENSP00000342609,ENSP00000347979,ENSP00000351908,ENSP00000357113,ENSP00000357727,ENSP00000357981,ENSP00000366673…	ACE,ACER2,BAD,CASP1,CD14,CDKN2A,CLN5,CMA1,CRADD,CTSG,CTSS,CYCS,ENSG00000251201,F12,FAS,GGT1,HSPE1,IFI16,MAP3K5,NCSTN,PAWR,PLAT,PML,PSEN1,RIPK1,S100A9,SEC11C,SENP1,TRAF2
GO.0052251	induction by organism of defense response of other organism involved in symbiotic interaction	3	0.0163	ENSP00000221930,ENSP00000260010,ENSP00000370808	SLC25A6,TGFB1,TLR2
GO.0052509	positive regulation by symbiont of host defense response	3	0.0163	ENSP00000221930,ENSP00000260010,ENSP00000370808	SLC25A6,TGFB1,TLR2
GO.0052553	modulation by symbiont of host immune response	3	0.0163	ENSP00000221930,ENSP00000260010,ENSP00000370808	SLC25A6,TGFB1,TLR2
GO.0002696	positive regulation of leukocyte activation	29	0.0172	ENSP00000009530,ENSP00000217407,ENSP00000220531,ENSP00000221930,ENSP00000233154,ENSP00000233809,ENSP00000247668,ENSP00000265016,ENSP00000265960,ENSP00000268058,ENSP00000280357,ENSP00000293373,ENSP00000309103,ENSP00000320084,ENSP00000323046,ENSP00000329623,ENSP00000333298,ENSP00000349252,ENSP00000349359,ENSP00000351905,ENSP00000352575,ENSP00000353099,ENSP00000355361,ENSP00000364898,ENSP00000365016…	AIF1,AP1G1,BAD,BCL2,BLOC1S3,BLOC1S6,BST1,CD276,CD47,CD74,EXOSC3,HLA-DRB1,IGFBP2,IL18,INPP5D,IRS2,ITGAL,LAMP1,LBP,MAPKAP1,NCK2,NCKAP1L,NFATC2,PML,SASH3,SYK,TGFB1,TGFBR2,TRAF2
GO.0030889	negative regulation of B cell proliferation	6	0.0172	ENSP00000278616,ENSP00000328088,ENSP00000343325,ENSP00000352575,ENSP00000357123,ENSP00000394932	ATM,CDKN2A,INPP5D,MNDA,PAWR,PKN1
GO.1902533	positive regulation of intracellular signal transduction	71	0.0181	ENSP00000009530,ENSP00000157600,ENSP00000178640,ENSP00000219204,ENSP00000221930,ENSP00000222693,ENSP00000231751,ENSP00000233154,ENSP00000251642,ENSP00000252593,ENSP00000259808,ENSP00000260010,ENSP00000260630,ENSP00000262947,ENSP00000263377,ENSP00000263621,ENSP00000264832,ENSP00000269209,ENSP00000269571,ENSP00000277541,ENSP00000278616,ENSP00000280357,ENSP00000282382,ENSP00000285735,ENSP00000295025…	ABL1,APOL3,ARL2BP,ATM,BAD,BCAP31,BCL2,BRD4,BST2,C19orf10,CASP1,CAV2,CD74,CDKN2A,CYP1B1,DDX60,DFNA5,DHX58,DUSP22,ELANE,ENSG00000251201,ERBB2,FAM59A,GPR37L1,GPR56,HDAC3,HEXIM1,ICAM1,IKBKB,IL18,INSR,IRF3,ITGAL,KIAA1161,LGALS9,LMCD1,LTF,MAP2K5,MAP3K5,MAPKAPK3,MID1,MIOS,MYD88,NCK2,NOS1AP,NOTCH1,PIK3AP1,PKN1,PLEKHF1,PSEN1,PTPN1,PUM1,RDBP,REL,RHOC,RIPK1,S100A12,S100A9,SAA1,SEMA4C,SOX11,STK4,SYK,TAOK3,TE…
GO.0002429	immune response-activating cell surface receptor signaling pathway	31	0.0182	ENSP00000204566,ENSP00000260010,ENSP00000263088,ENSP00000263253,ENSP00000271450,ENSP00000272298,ENSP00000293362,ENSP00000293373,ENSP00000316338,ENSP00000326366,ENSP00000329623,ENSP00000334153,ENSP00000337853,ENSP00000349960,ENSP00000352336,ENSP00000352575,ENSP00000353099,ENSP00000356016,ENSP00000356946,ENSP00000357123,ENSP00000357986,ENSP00000360916,ENSP00000363031,ENSP00000364898,ENSP00000365012…	ACTB,BAIAP2,BCL2,BRK1,CALM2,CR1,ENSG00000250151,EP300,FCGR2A,FCGR3A,FYB,HCK,HLA-DRB1,IKBKB,INPP5D,MNDA,NCKAP1L,NFATC2,PLCG2,PLD2,PLEKHA1,PSEN1,PSME3,RFTN1,SPG21,SYK,THEMIS2,TLR2,TRAF6,VAV2,WAS
GO.2001267	regulation of cysteine-type endopeptidase activity involved in apoptotic signaling pathway	8	0.0182	ENSP00000247668,ENSP00000259808,ENSP00000282382,ENSP00000304236,ENSP00000347979,ENSP00000361405,ENSP00000378856,ENSP00000413572	CD14,ENSG00000251201,FAS,LGALS9,MMP9,NLE1,RIPK1,TRAF2
GO.0050871	positive regulation of B cell activation	12	0.0193	ENSP00000009530,ENSP00000221930,ENSP00000265016,ENSP00000293373,ENSP00000309103,ENSP00000323046,ENSP00000329623,ENSP00000349359,ENSP00000352575,ENSP00000364898,ENSP00000365016,ENSP00000379330	BAD,BCL2,BST1,CD74,EXOSC3,INPP5D,IRS2,NCKAP1L,NFATC2,SASH3,SYK,TGFB1
GO.1902531	regulation of intracellular signal transduction	108	0.0193	ENSP00000009530,ENSP00000025301,ENSP00000157600,ENSP00000178640,ENSP00000203556,ENSP00000219022,ENSP00000219204,ENSP00000221930,ENSP00000222693,ENSP00000231751,ENSP00000233154,ENSP00000247970,ENSP00000251642,ENSP00000252593,ENSP00000259808,ENSP00000260010,ENSP00000260630,ENSP00000262319,ENSP00000262947,ENSP00000263377,ENSP00000263621,ENSP00000264832,ENSP00000265960,ENSP00000269209,ENSP00000269571…	ABL1,AKAP11,APOL3,ARHGAP18,ARHGAP25,ARHGAP30,ARHGAP4,ARHGAP9,ARHGEF16,ARL2BP,ATM,BAD,BCAP31,BCL2,BRD4,BST2,C19orf10,CASP1,CAV2,CD74,CDKN2A,CYLD,CYP1B1,DDX3X,DDX60,DFNA5,DHX58,DUSP22,ELANE,ENSG00000251201,EPS8L2,ERBB2,FAM59A,FBP1,FGD2,FGD4,FOXO1,GBP1,GMIP,GNA12,GPR37L1,GPR56,HDAC3,HEXIM1,HMHA1,ICAM1,IKBKB,IL18,INPP5K,INSR,IRF3,ITGAL,KIAA1161,LEMD2,LGALS9,LMBRD1,LMCD1,LTF,MAP2K5,MAP3K5,MAPKAP1,MAPK…
GO.0006810	transport	232	0.0201	ENSP00000005257,ENSP00000009530,ENSP00000199708,ENSP00000214869,ENSP00000216468,ENSP00000216487,ENSP00000217407,ENSP00000218104,ENSP00000218340,ENSP00000218388,ENSP00000221930,ENSP00000222693,ENSP00000222990,ENSP00000227471,ENSP00000227880,ENSP00000229390,ENSP00000231751,ENSP00000233242,ENSP00000239666,ENSP00000242607,ENSP00000245812,ENSP00000245838,ENSP00000246006,ENSP00000246062,ENSP00000248114…	ABCB1,ABCD1,ABL1,ACE,ACTB,ADCY3,ADHFE1,AIF1,ALKBH7,ANKH,AP5Z1,APOA2,APOB,APOBR,APOC1,APOC2,APOF,APOL1,APOL2,APOL3,ATP11A,ATP5S,BAD,BAIAP2,BCAP29,BCAP31,BCL2,BLOC1S1,BRK1,C11orf73,C14orf166,C16orf62,CALM2,CAMK2B,CASP1,CAV2,CCZ1,CD302,CD47,CD74,CD93,CHCHD4,CLCN1,CLIP3,COX17,CUTC,CYBRD1,CYTH1,DENND3,DHX38,DNAJC19,DNLZ,DOCK2,ELANE,ENSG00000103426,ENSG00000250151,ERGIC2,ERGIC3,EXOC6,F11R,FAM115A,FAM12…
GO.0043281	regulation of cysteine-type endopeptidase activity involved in apoptotic process	26	0.0201	ENSP00000178640,ENSP00000233893,ENSP00000247668,ENSP00000259808,ENSP00000263253,ENSP00000268058,ENSP00000282382,ENSP00000302111,ENSP00000304236,ENSP00000307786,ENSP00000309103,ENSP00000327647,ENSP00000342609,ENSP00000347979,ENSP00000351908,ENSP00000357727,ENSP00000361405,ENSP00000378856,ENSP00000382840,ENSP00000392330,ENSP00000394791,ENSP00000394932,ENSP00000410076,ENSP00000413572,ENSP00000435412…	ACER2,BAD,BCAP31,CASP1,CD14,CDKN2A,CRADD,CYCS,DDX3X,ENSG00000251201,EP300,FAS,HSPE1,LGALS9,MAP2K5,MAP3K5,MGMT,MMP9,NLE1,PML,RIPK1,RPS6KA1,S100A9,SENP1,TRAF2,TRIAP1
GO.0050777	negative regulation of immune response	17	0.0201	ENSP00000008938,ENSP00000219022,ENSP00000221930,ENSP00000243611,ENSP00000251642,ENSP00000252593,ENSP00000263798,ENSP00000345281,ENSP00000352575,ENSP00000356016,ENSP00000356037,ENSP00000356969,ENSP00000357113,ENSP00000366005,ENSP00000378409,ENSP00000378856,ENSP00000399168	APOA2,BST2,C10orf54,C4BPA,C4BPB,CR1,DHX58,DUSP22,HLA-A,HLA-B,IFI16,INPP5D,LGALS9,OLFM4,PGLYRP1,TGFB1,TYRO3
GO.0043067	regulation of programmed cell death	108	0.0206	ENSP00000005178,ENSP00000009530,ENSP00000178640,ENSP00000218388,ENSP00000227322,ENSP00000231751,ENSP00000233146,ENSP00000233154,ENSP00000233893,ENSP00000234071,ENSP00000247970,ENSP00000257904,ENSP00000258412,ENSP00000260630,ENSP00000261349,ENSP00000261973,ENSP00000262947,ENSP00000263253,ENSP00000263640,ENSP00000263798,ENSP00000264832,ENSP00000272233,ENSP00000274963,ENSP00000277541,ENSP00000282382…	AAMDC,ACER2,ACTC1,ACVR1,ADNP,AIF1,APBB2,ARHGAP4,ARHGEF16,ATAD3A,BCAP31,C19orf10,CAMK1D,CAMK2B,CASP1,CASP4,CD14,CD74,CDK4,CDKN2A,CLIP3,CRADD,CYCS,CYLD,CYP1B1,DCUN1D3,DDX20,DDX3X,DFNA5,DICER1,DOCK8,ENSG00000251201,EP300,ERCC5,FGD2,FGD4,FGF8,FGFR1,FOXO1,FRZB,G6PD,GIMAP8,HCK,HDAC1,HDAC3,HSPE1,ICAM1,IFIT2,IFIT3,IKBKB,INPP5D,IRS2,KIAA1324,LGALS9,LIMS2,LRP6,LTF,MAP2K5,MAP3K5,MGMT,MIEN1,MLLT11,MMP9,MNDA,…
GO.0019058	viral life cycle	29	0.0217	ENSP00000221930,ENSP00000222693,ENSP00000245838,ENSP00000250784,ENSP00000253788,ENSP00000259469,ENSP00000262584,ENSP00000264025,ENSP00000264832,ENSP00000292476,ENSP00000295899,ENSP00000296674,ENSP00000310226,ENSP00000310440,ENSP00000318646,ENSP00000324810,ENSP00000345895,ENSP00000347271,ENSP00000354003,ENSP00000360869,ENSP00000370808,ENSP00000371155,ENSP00000377640,ENSP00000377865,ENSP00000389103…	CAV2,CHMP2A,CPSF4,FAM125A,FAU,GYPA,ICAM1,IFIT1,NUP50,NUP88,NUPL1,PVRL1,RAB1B,RPL23,RPL23A,RPL24,RPL27,RPL35,RPL37A,RPL8,RPS10,RPS15A,RPS23,RPS4Y1,SLC1A5,SLC25A6,TGFB1,THOC2,THOC7
GO.0048753	pigment granule organization	7	0.0218	ENSP00000220531,ENSP00000259711,ENSP00000329623,ENSP00000356465,ENSP00000377148,ENSP00000393840,ENSP00000447537	AP1G1,BCL2,BLOC1S1,BLOC1S3,BLOC1S6,KIF13A,RAB32
GO.0051234	establishment of localization	238	0.023	ENSP00000005257,ENSP00000009530,ENSP00000199708,ENSP00000214869,ENSP00000216468,ENSP00000216487,ENSP00000217407,ENSP00000218104,ENSP00000218340,ENSP00000218388,ENSP00000221930,ENSP00000222693,ENSP00000222990,ENSP00000227471,ENSP00000227880,ENSP00000229390,ENSP00000231751,ENSP00000233242,ENSP00000239666,ENSP00000242607,ENSP00000245812,ENSP00000245838,ENSP00000246006,ENSP00000246062,ENSP00000248114…	ABCB1,ABCD1,ABL1,ACE,ACTB,ADCY3,ADHFE1,AIF1,ALKBH7,ANKH,AP5Z1,APOA2,APOB,APOBR,APOC1,APOC2,APOF,APOL1,APOL2,APOL3,ATP11A,ATP5S,BAD,BAIAP2,BCAP29,BCAP31,BCL2,BLOC1S1,BRK1,C11orf73,C14orf166,C16orf62,CALM2,CAMK2B,CASP1,CAV2,CCZ1,CD302,CD47,CD74,CD93,CHAMP1,CHCHD4,CLCN1,CLIP3,COX17,CUTC,CYBRD1,CYTH1,DENND3,DHX38,DNAJC19,DNLZ,DOCK2,ELANE,ENSG00000103426,ENSG00000250151,ERGIC2,ERGIC3,EXOC6,F11R,FAM115…
GO.0044248	cellular catabolic process	111	0.0233	ENSP00000218104,ENSP00000221930,ENSP00000227322,ENSP00000230431,ENSP00000233242,ENSP00000248923,ENSP00000250784,ENSP00000252029,ENSP00000253788,ENSP00000258662,ENSP00000259335,ENSP00000259469,ENSP00000259808,ENSP00000260630,ENSP00000262584,ENSP00000262585,ENSP00000263073,ENSP00000264346,ENSP00000264951,ENSP00000268058,ENSP00000272298,ENSP00000274030,ENSP00000277746,ENSP00000278616,ENSP00000281182…	AASS,ABCD1,ABL1,ACAA1,ACAD8,ACE,ACOX2,ANAPC7,APOA2,APOB,ATM,ATXN3,BDH2,C6orf108,CALM2,CBS,CDC27,CDKN2A,CLEC16A,CTSL1,CTSS,CYCS,CYLD,CYP1B1,CYP2U1,DCTPP1,DENND3,DICER1,DUT,EPM2A,EXOSC10,EXOSC3,FAM125A,FAU,FEN1,FOXO1,GABARAP,GGT1,GM2A,GPT,GSPT2,GSTM4,HAAO,HERC6,IDS,IFI16,JMJD7,KIAA0368,KIAA1324,KLHDC5,LAMP1,LPL,LSM1,LSM4,LSM5,LSM6,MAGOH,MAN1B1,MGAT1,MMAA,NAALAD2,NRBF2,NUDT15,OAS2,OMD,PCBD1,PLA2G4A,…
GO.0019439	aromatic compound catabolic process	40	0.0234	ENSP00000227322,ENSP00000230431,ENSP00000250784,ENSP00000252029,ENSP00000253788,ENSP00000258662,ENSP00000259469,ENSP00000262584,ENSP00000263073,ENSP00000264951,ENSP00000278616,ENSP00000294973,ENSP00000296581,ENSP00000296674,ENSP00000299299,ENSP00000305480,ENSP00000307786,ENSP00000308193,ENSP00000310596,ENSP00000311888,ENSP00000314709,ENSP00000318646,ENSP00000322524,ENSP00000323046,ENSP00000339529…	ATM,C6orf108,CYCS,DCTPP1,DICER1,DUT,EXOSC10,EXOSC3,FAU,FEN1,GSPT2,HAAO,LSM1,LSM4,LSM5,LSM6,MAGOH,MGAT1,NUDT15,OAS2,PCBD1,POP1,RNASEH2C,RPL23,RPL23A,RPL24,RPL27,RPL35,RPL37A,RPL8,RPS10,RPS15A,RPS23,RPS4Y1,SMG6,TYMP,UPF2,XRN1,ZHX2,ZNF259
GO.0042981	regulation of apoptotic process	107	0.0238	ENSP00000005178,ENSP00000009530,ENSP00000178640,ENSP00000218388,ENSP00000227322,ENSP00000231751,ENSP00000233146,ENSP00000233154,ENSP00000233893,ENSP00000234071,ENSP00000247970,ENSP00000257904,ENSP00000258412,ENSP00000260630,ENSP00000261349,ENSP00000261973,ENSP00000262947,ENSP00000263253,ENSP00000263640,ENSP00000263798,ENSP00000264832,ENSP00000272233,ENSP00000274963,ENSP00000277541,ENSP00000282382…	AAMDC,ACER2,ACTC1,ACVR1,ADNP,AIF1,APBB2,ARHGAP4,ARHGEF16,ATAD3A,BCAP31,C19orf10,CAMK1D,CAMK2B,CASP1,CASP4,CD14,CD74,CDK4,CDKN2A,CLIP3,CRADD,CYCS,CYLD,CYP1B1,DCUN1D3,DDX20,DDX3X,DFNA5,DICER1,DOCK8,ENSG00000251201,EP300,ERCC5,FGD2,FGD4,FGF8,FGFR1,FOXO1,FRZB,G6PD,GIMAP8,HCK,HDAC1,HDAC3,HSPE1,ICAM1,IFIT2,IFIT3,IKBKB,INPP5D,IRS2,KIAA1324,LGALS9,LIMS2,LRP6,LTF,MAP2K5,MAP3K5,MGMT,MIEN1,MLLT11,MMP9,MNDA,…
GO.0033559	unsaturated fatty acid metabolic process	16	0.0239	ENSP00000009530,ENSP00000218104,ENSP00000248923,ENSP00000260630,ENSP00000295256,ENSP00000322229,ENSP00000333212,ENSP00000333664,ENSP00000354612,ENSP00000356436,ENSP00000360687,ENSP00000363512,ENSP00000364898,ENSP00000380467,ENSP00000389414,ENSP00000394405	ABCD1,ACAA1,ALOX5,CD74,CYP1B1,CYP2U1,FADS1,FAM213B,GGT1,HPGDS,JMJD7,PLA2G4A,PTGDS,PTGS1,SYK,TBXAS1
GO.0007162	negative regulation of cell adhesion	26	0.0242	ENSP00000009530,ENSP00000178640,ENSP00000221930,ENSP00000260630,ENSP00000269571,ENSP00000277541,ENSP00000308928,ENSP00000320084,ENSP00000328088,ENSP00000342609,ENSP00000344871,ENSP00000345281,ENSP00000353099,ENSP00000357906,ENSP00000359504,ENSP00000360269,ENSP00000361423,ENSP00000363092,ENSP00000363869,ENSP00000375067,ENSP00000378409,ENSP00000383303,ENSP00000394932,ENSP00000415786,ENSP00000420419…	ABL1,ACER2,BCAS3,C10orf54,CD276,CD74,CDKN2A,CYLD,CYP1B1,DSCAM,DUSP22,ERBB2,GBP1,HLA-DRB1,JAM2,LPXN,MAP2K5,MYO1F,NOTCH1,PAWR,PRKG1,SERPINE2,TACSTD2,TGFB1,TNFAIP8L2,VSIG4
GO.2000145	regulation of cell motility	58	0.0246	ENSP00000009530,ENSP00000178640,ENSP00000217407,ENSP00000218388,ENSP00000221930,ENSP00000223271,ENSP00000225941,ENSP00000246062,ENSP00000247970,ENSP00000252593,ENSP00000254958,ENSP00000260010,ENSP00000260630,ENSP00000260753,ENSP00000263088,ENSP00000263097,ENSP00000264832,ENSP00000275364,ENSP00000277541,ENSP00000290866,ENSP00000293373,ENSP00000296028,ENSP00000303830,ENSP00000317128,ENSP00000319096…	ABI3,ABL1,ACE,AIF1,ARHGAP4,BCAS3,BCL2,BST2,CAMK1D,CD74,CNN2,CYP1B1,DDR2,DDX58,ENG,ENSG00000250021,FAM115A,GNA12,GPR124,GPR56,ICAM1,INSR,IRS2,JAG1,KIAA1598,KIF20B,LAMA1,LBP,MAP2K5,MCC,MIEN1,MKKS,MMP9,MPP1,MYO1F,NCKAP1L,NOTCH1,PAWR,PIN1,PKN1,PKN2,PLD2,PLXND1,PPBP,PTPRG,RAP2B,RARRES2,SERPINE2,SP100,SRPX2,SYNE1,SYNE2,TACSTD2,TGFB1,TGFBR2,TIMP1,TLR2,WAS
GO.0015031	protein transport	97	0.025	ENSP00000009530,ENSP00000214869,ENSP00000218340,ENSP00000220531,ENSP00000221930,ENSP00000222990,ENSP00000227471,ENSP00000227880,ENSP00000233242,ENSP00000248114,ENSP00000248633,ENSP00000249330,ENSP00000250784,ENSP00000253788,ENSP00000254616,ENSP00000256079,ENSP00000257245,ENSP00000259469,ENSP00000259711,ENSP00000260010,ENSP00000260762,ENSP00000261369,ENSP00000261978,ENSP00000262101,ENSP00000262301…	AP5Z1,APOB,BCAP29,BCAP31,BLOC1S3,BLOC1S6,C11orf73,C16orf62,CACNB1,CD74,CHCHD4,CHMP2A,CLIP3,DNAJC19,DNLZ,ENSG00000103426,EXOC6,FAM125A,FAM21A,FAU,FXC1,FYB,GABARAP,GFER,GLE1,GOLGA7,IFIT1,INPP5K,IPO8,JAGN1,KIAA0196,KIAA1033,KIF13A,LMF1,LSG1,LTBP2,MCOLN1,MSR1,MTM1,MYO7A,NOTCH1,NUP50,NUP88,NUPL1,PEX1,POM121C,PSEN1,RAB1B,RAB32,RAB34,RAB8B,RFTN1,RHOB,RP2,RPL23,RPL23A,RPL24,RPL27,RPL35,RPL37A,RPL8,RPS10,…
GO.0002768	immune response-regulating cell surface receptor signaling pathway	39	0.0257	ENSP00000204566,ENSP00000260010,ENSP00000262719,ENSP00000263088,ENSP00000263253,ENSP00000265960,ENSP00000269571,ENSP00000271450,ENSP00000272298,ENSP00000293362,ENSP00000293373,ENSP00000309103,ENSP00000316338,ENSP00000321797,ENSP00000326366,ENSP00000329623,ENSP00000334153,ENSP00000337853,ENSP00000349960,ENSP00000352336,ENSP00000352575,ENSP00000353099,ENSP00000356016,ENSP00000356946,ENSP00000357123…	ACTB,BAD,BAIAP2,BCL2,BRK1,CALM2,CR1,ENSG00000250151,EP300,ERBB2,FCGR2A,FCGR3A,FGF8,FGFR1,FOXO1,FYB,HCK,HLA-DRB1,IKBKB,INPP5D,IRS2,MAPKAP1,MNDA,NCKAP1L,NFATC2,PHLPP1,PLCG2,PLD2,PLEKHA1,PSEN1,PSME3,RFTN1,SPG21,SYK,THEMIS2,TLR2,TRAF6,VAV2,WAS
GO.0030155	regulation of cell adhesion	53	0.0259	ENSP00000009530,ENSP00000178640,ENSP00000219022,ENSP00000221930,ENSP00000233154,ENSP00000233809,ENSP00000247668,ENSP00000260630,ENSP00000261037,ENSP00000264832,ENSP00000265960,ENSP00000268058,ENSP00000269571,ENSP00000277541,ENSP00000280357,ENSP00000293373,ENSP00000296591,ENSP00000304283,ENSP00000308928,ENSP00000309103,ENSP00000328088,ENSP00000329623,ENSP00000332118,ENSP00000342609,ENSP00000344871…	ACER2,AIF1,APBB1IP,ATXN3,BAD,BCAS3,BCL2,C10orf54,CD47,CD74,CDKN2A,COL8A1,CYLD,CYP1B1,CYTH1,DSCAM,DUSP22,EDIL3,ENG,EPHB3,ERBB2,GBP1,GPR56,HLA-DRB1,ICAM1,IGFBP2,IL18,ITGAL,JAM2,LAMA1,MAP2K5,MAPKAP1,MYO1F,NCK2,NCKAP1L,NINJ1,NOTCH1,OLFM4,PAWR,PLEKHA2,PML,PRKG1,RAC3,SAA1,SASH3,SERPINE2,SOX13,TACSTD2,TGFB1,TGFBR2,TNFAIP8L2,TRAF2,VSIG4
GO.0032879	regulation of localization	163	0.0259	ENSP00000005257,ENSP00000009530,ENSP00000178640,ENSP00000181383,ENSP00000217407,ENSP00000218388,ENSP00000219204,ENSP00000221930,ENSP00000223271,ENSP00000225941,ENSP00000227322,ENSP00000233242,ENSP00000242607,ENSP00000243611,ENSP00000245812,ENSP00000246062,ENSP00000247668,ENSP00000247970,ENSP00000251507,ENSP00000252491,ENSP00000252593,ENSP00000254958,ENSP00000256255,ENSP00000256366,ENSP00000256935…	ABI3,ABLIM3,ACE,AIF1,AKAP1,ALKBH7,ANG,AP1G1,APOA2,APOB,APOC1,APOC2,ARG1,ARHGAP4,ARHGEF16,ARL2BP,BCAP31,BCAS3,BCL2,BST2,C12orf4,C4BPA,C4BPB,CACNB1,CALM2,CAMK1D,CAMK2B,CASP1,CD14,CD276,CD47,CD74,CDKN2A,CHMP2A,CLCN1,CLIP3,CNN2,CPB2,CTSS,CYLD,CYP1B1,DDR2,DDX58,DNAJC1,DOCK2,DPH3,DSCAM,ENG,ENSG00000250021,EP300,FAM115A,FAM125A,FITM2,GBP1,GNA12,GPAA1,GPR124,GPR56,HCK,HDAC3,HLA-DRB1,HNMT,HVCN1,ICAM1,IKBK…
GO.0001816	cytokine production	17	0.026	ENSP00000250378,ENSP00000260010,ENSP00000277541,ENSP00000280357,ENSP00000295025,ENSP00000305161,ENSP00000310127,ENSP00000328088,ENSP00000331288,ENSP00000334153,ENSP00000357726,ENSP00000357727,ENSP00000369018,ENSP00000377192,ENSP00000379330,ENSP00000380073,ENSP00000410076	CASP1,CMA1,G6PD,GPR56,IL18,IRF3,IRF9,NFATC2,NOTCH1,PAWR,REL,RFTN1,S100A12,S100A9,TLR2,TMEM173,TRIM56
GO.0002480	antigen processing and presentation of exogenous peptide antigen via MHC class I, TAP-independent	4	0.026	ENSP00000357981,ENSP00000365402,ENSP00000366005,ENSP00000399168	CTSS,HLA-A,HLA-B,HLA-C
GO.0002758	innate immune response-activating signal transduction	28	0.026	ENSP00000008938,ENSP00000217407,ENSP00000227471,ENSP00000259075,ENSP00000259808,ENSP00000263253,ENSP00000272298,ENSP00000282382,ENSP00000293362,ENSP00000304236,ENSP00000308928,ENSP00000310127,ENSP00000312988,ENSP00000334153,ENSP00000337853,ENSP00000339826,ENSP00000345344,ENSP00000350639,ENSP00000352336,ENSP00000357981,ENSP00000364898,ENSP00000365012,ENSP00000369213,ENSP00000379330,ENSP00000401399…	CALM2,CD14,CTSL1,CTSS,CYLD,DDX58,ENSG00000251201,EP300,HCK,IKBKB,IRF3,ITGAM,LBP,MAPKAPK3,MYD88,NFATC2,NFKBIB,PGLYRP1,PIK3AP1,PLCG2,PSME3,RFTN1,RIPK1,RPS6KA1,SYK,TANK,TRAF6,UNC93B1
GO.0032606	type I interferon production	4	0.026	ENSP00000305161,ENSP00000310127,ENSP00000331288,ENSP00000380073	IRF3,IRF9,TMEM173,TRIM56
GO.0044270	cellular nitrogen compound catabolic process	39	0.026	ENSP00000227322,ENSP00000230431,ENSP00000250784,ENSP00000252029,ENSP00000253788,ENSP00000258662,ENSP00000259469,ENSP00000262584,ENSP00000263073,ENSP00000264951,ENSP00000278616,ENSP00000294973,ENSP00000296581,ENSP00000296674,ENSP00000305480,ENSP00000307786,ENSP00000308193,ENSP00000310596,ENSP00000311888,ENSP00000314709,ENSP00000318646,ENSP00000322524,ENSP00000323046,ENSP00000339529,ENSP00000341247…	ATM,C6orf108,CYCS,DCTPP1,DICER1,DUT,EXOSC10,EXOSC3,FAU,FEN1,GSPT2,HAAO,LSM1,LSM4,LSM5,LSM6,MAGOH,MGAT1,NUDT15,OAS2,POP1,RNASEH2C,RPL23,RPL23A,RPL24,RPL27,RPL35,RPL37A,RPL8,RPS10,RPS15A,RPS23,RPS4Y1,SMG6,TYMP,UPF2,XRN1,ZHX2,ZNF259
GO.0046700	heterocycle catabolic process	39	0.026	ENSP00000227322,ENSP00000230431,ENSP00000250784,ENSP00000252029,ENSP00000253788,ENSP00000258662,ENSP00000259469,ENSP00000262584,ENSP00000263073,ENSP00000264951,ENSP00000278616,ENSP00000294973,ENSP00000296581,ENSP00000296674,ENSP00000305480,ENSP00000307786,ENSP00000308193,ENSP00000310596,ENSP00000311888,ENSP00000314709,ENSP00000318646,ENSP00000322524,ENSP00000323046,ENSP00000339529,ENSP00000341247…	ATM,C6orf108,CYCS,DCTPP1,DICER1,DUT,EXOSC10,EXOSC3,FAU,FEN1,GSPT2,HAAO,LSM1,LSM4,LSM5,LSM6,MAGOH,MGAT1,NUDT15,OAS2,POP1,RNASEH2C,RPL23,RPL23A,RPL24,RPL27,RPL35,RPL37A,RPL8,RPS10,RPS15A,RPS23,RPS4Y1,SMG6,TYMP,UPF2,XRN1,ZHX2,ZNF259
GO.0052572	response to host immune response	4	0.026	ENSP00000221930,ENSP00000231751,ENSP00000260010,ENSP00000370808	LTF,SLC25A6,TGFB1,TLR2
GO.0019882	antigen processing and presentation	25	0.0269	ENSP00000009530,ENSP00000216968,ENSP00000227471,ENSP00000264832,ENSP00000290866,ENSP00000293362,ENSP00000296181,ENSP00000312734,ENSP00000334153,ENSP00000337853,ENSP00000345344,ENSP00000353099,ENSP00000356465,ENSP00000356505,ENSP00000357981,ENSP00000360613,ENSP00000365402,ENSP00000366005,ENSP00000377148,ENSP00000380334,ENSP00000384886,ENSP00000392330,ENSP00000399168,ENSP00000400376,ENSP00000410403	ACE,AP1G1,BCAP31,CD74,CTSL1,CTSS,ERAP2,HLA-A,HLA-B,HLA-C,HLA-DRB1,ICAM1,IFI30,ITGB5,NCF2,NCF4,PROCR,PSME3,RAB32,RAB34,RAB8B,RFTN1,TRAF6,UBE2A,UNC93B1
GO.0002704	negative regulation of leukocyte mediated immunity	9	0.0275	ENSP00000243611,ENSP00000252593,ENSP00000345281,ENSP00000356016,ENSP00000356037,ENSP00000366005,ENSP00000378409,ENSP00000378856,ENSP00000399168	BST2,C10orf54,C4BPA,C4BPB,CR1,DUSP22,HLA-A,HLA-B,LGALS9
GO.0019371	cyclooxygenase pathway	5	0.0275	ENSP00000295256,ENSP00000354612,ENSP00000360687,ENSP00000389414,ENSP00000394405	FAM213B,HPGDS,PTGDS,PTGS1,TBXAS1
GO.0033059	cellular pigmentation	10	0.0275	ENSP00000220531,ENSP00000246062,ENSP00000259711,ENSP00000296043,ENSP00000329623,ENSP00000356465,ENSP00000377148,ENSP00000386331,ENSP00000393840,ENSP00000447537	AP1G1,BCL2,BLOC1S1,BLOC1S3,BLOC1S6,KIF13A,MKKS,MYO7A,RAB32,SHROOM3
GO.0043482	cellular pigment accumulation	5	0.0275	ENSP00000220531,ENSP00000296043,ENSP00000356465,ENSP00000377148,ENSP00000393840	AP1G1,BLOC1S3,BLOC1S6,RAB32,SHROOM3
GO.0045184	establishment of protein localization	102	0.0275	ENSP00000009530,ENSP00000214869,ENSP00000218340,ENSP00000220531,ENSP00000221930,ENSP00000222990,ENSP00000227471,ENSP00000227880,ENSP00000233242,ENSP00000248114,ENSP00000248633,ENSP00000249330,ENSP00000250784,ENSP00000253788,ENSP00000254616,ENSP00000256079,ENSP00000257245,ENSP00000259469,ENSP00000259711,ENSP00000260010,ENSP00000260762,ENSP00000261369,ENSP00000261978,ENSP00000262101,ENSP00000262301…	AP5Z1,APOB,BCAP29,BCAP31,BLOC1S3,BLOC1S6,C11orf73,C16orf62,CACNB1,CD74,CHCHD4,CHMP2A,CLIP3,DNAJC19,DNLZ,ENSG00000103426,EXOC6,F11R,FAM125A,FAM21A,FAU,FXC1,FYB,GABARAP,GFER,GLE1,GOLGA7,IFIT1,INPP5K,IPO8,JAGN1,KIAA0196,KIAA1033,KIF13A,LAMP1,LMF1,LSG1,LTBP2,MCC,MCOLN1,MSR1,MTM1,MYO7A,NOTCH1,NUP50,NUP88,NUPL1,PEX1,PLEKHA1,POM121C,PSEN1,RAB1B,RAB32,RAB34,RAB8B,RFTN1,RHOB,RP2,RPL23,RPL23A,RPL24,RPL27,R…
GO.0046394	carboxylic acid biosynthetic process	29	0.0275	ENSP00000007516,ENSP00000009530,ENSP00000240285,ENSP00000248923,ENSP00000258415,ENSP00000264170,ENSP00000287878,ENSP00000294973,ENSP00000295256,ENSP00000303525,ENSP00000307697,ENSP00000309757,ENSP00000310721,ENSP00000322229,ENSP00000333666,ENSP00000339933,ENSP00000344460,ENSP00000354612,ENSP00000356436,ENSP00000359380,ENSP00000360687,ENSP00000363512,ENSP00000364898,ENSP00000365534,ENSP00000365775…	ACOX2,ADI1,ALOX5,CBR4,CBS,CD74,CYP27A1,CYP7B1,FADS1,FAM213B,GGT1,GPT,HAAO,HPGDS,KYNU,LPL,MTHFD2,MTHFR,NDUFAB1,PKLR,PLA2G4A,PRKAG2,PTGDS,PTGS1,RDH10,SCD,SYK,TBXAS1,THNSL1
GO.0071702	organic substance transport	138	0.0275	ENSP00000009530,ENSP00000214869,ENSP00000217407,ENSP00000218104,ENSP00000218340,ENSP00000220531,ENSP00000221930,ENSP00000222990,ENSP00000227471,ENSP00000227880,ENSP00000229390,ENSP00000233242,ENSP00000245838,ENSP00000248114,ENSP00000248633,ENSP00000249066,ENSP00000249330,ENSP00000250784,ENSP00000252491,ENSP00000253788,ENSP00000254616,ENSP00000256079,ENSP00000256689,ENSP00000257245,ENSP00000259469…	ABCD1,ACE,AP5Z1,APOA2,APOB,APOBR,APOC1,APOC2,APOF,APOL1,APOL2,APOL3,ATP11A,BCAP29,BCAP31,BLOC1S3,BLOC1S6,C11orf73,C14orf166,C16orf62,CACNB1,CD74,CHCHD4,CHMP2A,CLIP3,DHX38,DNAJC19,DNLZ,ENSG00000103426,EXOC6,FAM125A,FAM21A,FAU,FOLR2,FXC1,FYB,GABARAP,GFER,GLTPD1,GM2A,GOLGA7,IFIT1,INPP5K,IPO8,IWS1,JAGN1,KIAA0196,KIAA1033,KIF13A,LBP,LMF1,LRP6,LSG1,LTBP2,MAGOH,MCOLN1,MSR1,MTM1,MYO7A,NOTCH1,NUP50,NUP88,…
GO.0070972	protein localization to endoplasmic reticulum	19	0.0281	ENSP00000250784,ENSP00000253788,ENSP00000259469,ENSP00000262584,ENSP00000267884,ENSP00000296674,ENSP00000318646,ENSP00000347206,ENSP00000347271,ENSP00000368414,ENSP00000377640,ENSP00000377865,ENSP00000389103,ENSP00000392330,ENSP00000418082,ENSP00000418401,ENSP00000424870,ENSP00000431822,ENSP00000468633	BCAP29,BCAP31,FAU,GPAA1,RPL23,RPL23A,RPL24,RPL27,RPL35,RPL37A,RPL8,RPS10,RPS15A,RPS23,RPS4Y1,SEC11C,SRP14,SRP19,SRPRB
GO.0034622	cellular macromolecular complex assembly	54	0.0284	ENSP00000221930,ENSP00000223129,ENSP00000229390,ENSP00000229595,ENSP00000233154,ENSP00000244571,ENSP00000246062,ENSP00000247668,ENSP00000252785,ENSP00000252936,ENSP00000254810,ENSP00000255040,ENSP00000256429,ENSP00000259711,ENSP00000261674,ENSP00000263253,ENSP00000264108,ENSP00000271715,ENSP00000272348,ENSP00000281081,ENSP00000282486,ENSP00000285873,ENSP00000297440,ENSP00000297508,ENSP00000304903…	AARS2,AIF1,ALDOB,ANG,APCS,ASF1A,BMS1,CD2BP2,CELF1,CELF4,CHMP2A,DDX20,DDX3X,DIAPH2,DICER1,ENSG00000103426,ENSG00000250151,EP300,GEMIN5,H1FX,H3F3B,HAT1,HEATR2,HIST3H2BB,HLA-DRB1,KIF13A,MBD2,MBNL1,MICALL2,MKKS,MNF1,NCK2,NDE1,NDUFAF3,NDUFS8,NUBPL,POGZ,RPA3,RPL24,SCO2,SET,SFSWAP,SNRPG,SRSF9,SURF1,TGFB1,TRAF2,TSPYL1,TSPYL2,TSPYL5,TTN,TUBB8,TUBGCP2,WAS
GO.0019359	nicotinamide nucleotide biosynthetic process	6	0.0291	ENSP00000264170,ENSP00000294973,ENSP00000326424,ENSP00000354387,ENSP00000371362,ENSP00000401508	HAAO,KYNU,NADKD1,NADSYN1,NAPRT1,NMRK1
GO.0038096	Fc-gamma receptor signaling pathway involved in phagocytosis	13	0.0291	ENSP00000263088,ENSP00000271450,ENSP00000316338,ENSP00000349960,ENSP00000352336,ENSP00000356946,ENSP00000360916,ENSP00000361423,ENSP00000364898,ENSP00000365012,ENSP00000365891,ENSP00000380427,ENSP00000432472	ABL1,ACTB,BAIAP2,BRK1,ENSG00000250151,FCGR2A,FCGR3A,HCK,PLCG2,PLD2,SYK,VAV2,WAS
GO.0006461	protein complex assembly	79	0.0295	ENSP00000005587,ENSP00000009530,ENSP00000010404,ENSP00000219022,ENSP00000221200,ENSP00000221930,ENSP00000222693,ENSP00000229595,ENSP00000230048,ENSP00000233154,ENSP00000244571,ENSP00000246062,ENSP00000247668,ENSP00000252785,ENSP00000252936,ENSP00000254810,ENSP00000254908,ENSP00000255040,ENSP00000256429,ENSP00000259711,ENSP00000260361,ENSP00000260447,ENSP00000264108,ENSP00000268058,ENSP00000271715…	AARS2,AASS,ACOT13,AIF1,ALDOB,ANG,APCS,ARG1,ASF1A,ATPAF1,BAD,BRK1,CAV2,CBR4,CD74,CHMP2A,CUTC,CYLD,DCTPP1,DIAPH2,DICER1,ENSG00000103426,ENSG00000250151,FBP1,GCHFR,GEMIN5,GPAA1,H1FX,H3F3B,HAT1,HDAC3,HEATR2,HIST3H2BB,HLA-DRB1,INSR,KCTD12,KCTD2,KCTD9,KIAA0196,KIF13A,LPXN,MBD2,MED24,MGST1,MICALL2,MKKS,MNF1,NCK2,NCKAP1L,NDE1,NDUFAF1,NDUFAF3,NDUFS8,NUBPL,NUPL1,OLFM4,PCBD1,PCBD2,PML,POGZ,PPIH,REPS2,SCO2,S…
GO.0070271	protein complex biogenesis	79	0.0295	ENSP00000005587,ENSP00000009530,ENSP00000010404,ENSP00000219022,ENSP00000221200,ENSP00000221930,ENSP00000222693,ENSP00000229595,ENSP00000230048,ENSP00000233154,ENSP00000244571,ENSP00000246062,ENSP00000247668,ENSP00000252785,ENSP00000252936,ENSP00000254810,ENSP00000254908,ENSP00000255040,ENSP00000256429,ENSP00000259711,ENSP00000260361,ENSP00000260447,ENSP00000264108,ENSP00000268058,ENSP00000271715…	AARS2,AASS,ACOT13,AIF1,ALDOB,ANG,APCS,ARG1,ASF1A,ATPAF1,BAD,BRK1,CAV2,CBR4,CD74,CHMP2A,CUTC,CYLD,DCTPP1,DIAPH2,DICER1,ENSG00000103426,ENSG00000250151,FBP1,GCHFR,GEMIN5,GPAA1,H1FX,H3F3B,HAT1,HDAC3,HEATR2,HIST3H2BB,HLA-DRB1,INSR,KCTD12,KCTD2,KCTD9,KIAA0196,KIF13A,LPXN,MBD2,MED24,MGST1,MICALL2,MKKS,MNF1,NCK2,NCKAP1L,NDE1,NDUFAF1,NDUFAF3,NDUFS8,NUBPL,NUPL1,OLFM4,PCBD1,PCBD2,PML,POGZ,PPIH,REPS2,SCO2,S…
GO.0010941	regulation of cell death	112	0.0309	ENSP00000005178,ENSP00000009530,ENSP00000178640,ENSP00000218388,ENSP00000227322,ENSP00000231751,ENSP00000233146,ENSP00000233154,ENSP00000233893,ENSP00000234071,ENSP00000247970,ENSP00000257904,ENSP00000258412,ENSP00000260630,ENSP00000261349,ENSP00000261973,ENSP00000262947,ENSP00000263253,ENSP00000263640,ENSP00000263798,ENSP00000264832,ENSP00000272233,ENSP00000274963,ENSP00000277541,ENSP00000282382…	AAMDC,ACER2,ACTC1,ACVR1,ADNP,AIF1,APBB2,ARHGAP4,ARHGEF16,ATAD3A,BAD,BCAP31,C19orf10,CAMK1D,CAMK2B,CASP1,CASP4,CD14,CD74,CDK4,CDKN2A,CHMP2A,CLIP3,CRADD,CYCS,CYLD,CYP1B1,DCUN1D3,DDX20,DDX3X,DFNA5,DICER1,DOCK8,ENSG00000251201,EP300,ERCC5,FGD2,FGD4,FGF8,FGFR1,FOXO1,FRZB,G6PD,GIMAP8,GPR37L1,HCK,HDAC1,HDAC3,HSPE1,ICAM1,IFIT2,IFIT3,INPP5D,IRS2,KIAA1324,LGALS9,LIMS2,LRP6,LTF,MAP2K5,MAP3K5,MGMT,MIEN1,MLLT…
GO.1902578	single-organism localization	208	0.0318	ENSP00000005257,ENSP00000199708,ENSP00000217407,ENSP00000218104,ENSP00000218340,ENSP00000218388,ENSP00000219204,ENSP00000221930,ENSP00000222990,ENSP00000227880,ENSP00000229390,ENSP00000231751,ENSP00000233242,ENSP00000239666,ENSP00000242607,ENSP00000245812,ENSP00000245838,ENSP00000246006,ENSP00000246062,ENSP00000248114,ENSP00000248633,ENSP00000249066,ENSP00000249330,ENSP00000250784,ENSP00000252491…	ABCB1,ABCD1,ABL1,ACE,ACTB,ADCY3,ADHFE1,AIF1,ALKBH7,ANKH,AP1G1,AP5Z1,APOA2,APOB,APOBR,APOC1,APOC2,APOF,APOL1,APOL2,APOL3,ARL2BP,ATP11A,ATP5S,BAD,BAIAP2,BCAP29,BCAP31,BCL2,BLOC1S1,BRK1,C11orf73,C16orf62,CALM2,CAMK2B,CD14,CD302,CD47,CD93,CHCHD4,CLCN1,CLIP3,CLVS2,COX17,CUTC,CYBRD1,DENND3,DHX38,DNAJC19,DNLZ,DOCK2,ELANE,ENSG00000103426,ENSG00000250151,EXOC6,F11R,FAM21A,FAU,FCGR2A,FCGR3A,FOLR2,FXC1,GABA…
GO.0051346	negative regulation of hydrolase activity	40	0.0322	ENSP00000178640,ENSP00000203556,ENSP00000218388,ENSP00000231751,ENSP00000246062,ENSP00000247668,ENSP00000252491,ENSP00000252593,ENSP00000254942,ENSP00000255040,ENSP00000256861,ENSP00000259808,ENSP00000260447,ENSP00000263253,ENSP00000266085,ENSP00000287097,ENSP00000289779,ENSP00000293373,ENSP00000295550,ENSP00000295927,ENSP00000304903,ENSP00000329374,ENSP00000347979,ENSP00000355601,ENSP00000356016…	ABL1,APCS,APOA2,APOC1,BCAS3,BST2,CD109,CD2BP2,COL6A3,CR1,DDX3X,EGLN1,EP300,F11R,FAS,GCHFR,GMIP,IFI16,IFIT1,ITIH5,LTF,MAP2K5,MKKS,MMP9,NCKAP1L,NLE1,PCIF1,PROS1,PTX3,RIPK1,RPS6KA1,SERPINA3,SERPINA7,SERPINB1,SERPINE2,TERF2,TIMP1,TIMP3,TRAF2,TRIAP1
GO.0044765	single-organism transport	197	0.0324	ENSP00000005257,ENSP00000199708,ENSP00000217407,ENSP00000218104,ENSP00000218340,ENSP00000218388,ENSP00000221930,ENSP00000222990,ENSP00000227880,ENSP00000229390,ENSP00000231751,ENSP00000233242,ENSP00000239666,ENSP00000242607,ENSP00000245812,ENSP00000245838,ENSP00000246006,ENSP00000246062,ENSP00000248114,ENSP00000248633,ENSP00000249066,ENSP00000249330,ENSP00000250784,ENSP00000252491,ENSP00000252785…	ABCB1,ABCD1,ABL1,ACE,ACTB,ADCY3,ADHFE1,AIF1,ALKBH7,ANKH,AP1G1,AP5Z1,APOA2,APOB,APOBR,APOC1,APOC2,APOF,APOL1,APOL2,APOL3,ATP11A,ATP5S,BAD,BAIAP2,BCAP29,BCAP31,BCL2,BLOC1S1,BRK1,C11orf73,C16orf62,CALM2,CAMK2B,CD14,CD302,CD47,CD93,CHCHD4,CLCN1,CLIP3,CLVS2,COX17,CUTC,CYBRD1,DENND3,DHX38,DNAJC19,DNLZ,ELANE,ENSG00000103426,ENSG00000250151,EXOC6,F11R,FAM21A,FAU,FCGR2A,FCGR3A,FOLR2,FXC1,FYB,GABARAP,GFER,…
GO.0008150	biological_process	732	0.0344	ENSP00000005257,ENSP00000006658,ENSP00000007516,ENSP00000009530,ENSP00000013070,ENSP00000025301,ENSP00000053468,ENSP00000055335,ENSP00000156471,ENSP00000178640,ENSP00000184266,ENSP00000199706,ENSP00000199708,ENSP00000203001,ENSP00000203556,ENSP00000204566,ENSP00000214869,ENSP00000215591,ENSP00000216277,ENSP00000216336,ENSP00000216468,ENSP00000216487,ENSP00000216733,ENSP00000216968,ENSP00000217407…	AAMDC,AARS2,AASDHPPT,AASS,ABCB1,ABCD1,ABI2,ABI3,ABL1,ACAA1,ACAD8,ACE,ACER2,ACOT13,ACSS3,ACTB,ACTC1,ACVR1,ADAMTSL5,ADH1B,ADHFE1,ADI1,ADNP,ADO,AHR,AKAP11,ALDOB,ALG1,ALG11,ALG9,ALKBH7,ANAPC7,ANG,ANGPTL7,ANKH,AP5Z1,APCS,APOA2,APOB,APOBR,APOC1,APOC2,APOF,APOL1,APOL3,AQR,ARHGAP18,ARHGAP25,ARHGAP30,ARHGAP4,ARHGAP9,ARHGEF16,ARHGEF26,ARL15,ARL2BP,ARL6IP4,ARSD,ASAP3,ATAD3A,ATM,ATP11A,ATP5S,ATPAF1,BAD,BAG2,…
GO.0046907	intracellular transport	101	0.0344	ENSP00000009530,ENSP00000218104,ENSP00000218340,ENSP00000220531,ENSP00000221930,ENSP00000222990,ENSP00000227471,ENSP00000229390,ENSP00000245812,ENSP00000245838,ENSP00000246062,ENSP00000248114,ENSP00000248633,ENSP00000250784,ENSP00000253788,ENSP00000254616,ENSP00000256079,ENSP00000257245,ENSP00000259469,ENSP00000259711,ENSP00000261349,ENSP00000261978,ENSP00000262301,ENSP00000262584,ENSP00000262585…	ABCD1,ALKBH7,AP1G1,AP5Z1,ATP5S,BAD,BCAP29,BCAP31,BCL2,BLOC1S1,BLOC1S3,BLOC1S6,C11orf73,C16orf62,CACNB1,CD74,CHCHD4,CLVS2,DENND3,DHX38,DNAJC19,DNLZ,ENSG00000103426,FAM21A,FAU,FTL,FXC1,FYB,GABARAP,GFER,GOLGA7,IFIT1,INPP5K,IPO8,KIAA1033,KIAA1279,KIF13A,LAMP1,LMF1,LRP6,LSG1,LTBP2,MAGOH,MCOLN1,MICALL2,MKKS,MTM1,MYO7A,NDE1,NUP50,NUPL1,PEX1,PIKFYVE,PLCG2,PRKAG2,PSEN1,PUM1,RAB1B,RAB32,RAB34,RAB8B,RFTN1,R…
GO.0001676	long-chain fatty acid metabolic process	15	0.0347	ENSP00000218104,ENSP00000248923,ENSP00000260630,ENSP00000262462,ENSP00000295256,ENSP00000322229,ENSP00000333212,ENSP00000333664,ENSP00000354612,ENSP00000356436,ENSP00000360687,ENSP00000363512,ENSP00000380467,ENSP00000389414,ENSP00000394405	ABCD1,ACAA1,ALOX5,CYP1B1,CYP2U1,FADS1,FAM213B,GGT1,HPGDS,JMJD7,PLA2G4A,PTGDS,PTGS1,SLC27A6,TBXAS1
GO.0002706	regulation of lymphocyte mediated immunity	15	0.0347	ENSP00000221930,ENSP00000243611,ENSP00000247668,ENSP00000323046,ENSP00000333298,ENSP00000337853,ENSP00000345281,ENSP00000349359,ENSP00000356016,ENSP00000356037,ENSP00000365891,ENSP00000366005,ENSP00000377148,ENSP00000378409,ENSP00000399168	AP1G1,C10orf54,C4BPA,C4BPB,CR1,DUSP22,EXOSC3,HLA-A,HLA-B,LAMP1,SASH3,TGFB1,TRAF2,TRAF6,WAS
GO.0045089	positive regulation of innate immune response	31	0.0355	ENSP00000008938,ENSP00000217407,ENSP00000227471,ENSP00000259075,ENSP00000259808,ENSP00000263253,ENSP00000272298,ENSP00000282382,ENSP00000293362,ENSP00000304236,ENSP00000308928,ENSP00000312988,ENSP00000331288,ENSP00000333298,ENSP00000334153,ENSP00000337853,ENSP00000339826,ENSP00000345344,ENSP00000350639,ENSP00000352336,ENSP00000357113,ENSP00000357981,ENSP00000364898,ENSP00000365012,ENSP00000369213…	AP1G1,CALM2,CD14,CTSL1,CTSS,CYLD,DDX58,ENSG00000251201,EP300,HCK,IFI16,IKBKB,ITGAM,LAMP1,LBP,MAPKAPK3,MYD88,NFATC2,NFKBIB,PGLYRP1,PIK3AP1,PLCG2,PSME3,RFTN1,RIPK1,RPS6KA1,SYK,TANK,TMEM173,TRAF6,UNC93B1
GO.1902582	single-organism intracellular transport	90	0.0361	ENSP00000218104,ENSP00000218340,ENSP00000220531,ENSP00000221930,ENSP00000222990,ENSP00000229390,ENSP00000245812,ENSP00000245838,ENSP00000248114,ENSP00000248633,ENSP00000250784,ENSP00000253788,ENSP00000254616,ENSP00000257245,ENSP00000259469,ENSP00000259711,ENSP00000261349,ENSP00000261978,ENSP00000262301,ENSP00000262584,ENSP00000262585,ENSP00000263073,ENSP00000264079,ENSP00000264380,ENSP00000267884…	ABCD1,ALKBH7,AP1G1,AP5Z1,ATP5S,BAD,BCAP29,BCAP31,BCL2,BLOC1S1,BLOC1S3,BLOC1S6,C11orf73,C16orf62,CACNB1,CHCHD4,CLVS2,DENND3,DHX38,DNAJC19,DNLZ,ENSG00000103426,FAM21A,FAU,FTL,FXC1,FYB,GABARAP,GFER,GOLGA7,INPP5K,KIAA1033,KIAA1279,KIF13A,LAMP1,LMF1,LRP6,LTBP2,MAGOH,MCOLN1,MICALL2,MTM1,NDE1,PEX1,PIKFYVE,PLCG2,PRKAG2,PSEN1,PUM1,RAB1B,RAB32,RAB34,RAB8B,RFTN1,RHOB,RP2,RPL23,RPL23A,RPL24,RPL27,RPL35,RPL37…
GO.0000184	nuclear-transcribed mRNA catabolic process, nonsense-mediated decay	17	0.0372	ENSP00000250784,ENSP00000253788,ENSP00000259469,ENSP00000262584,ENSP00000263073,ENSP00000296674,ENSP00000318646,ENSP00000341247,ENSP00000347271,ENSP00000348708,ENSP00000360525,ENSP00000366135,ENSP00000377640,ENSP00000377865,ENSP00000389103,ENSP00000418082,ENSP00000431822	EXOSC10,FAU,GSPT2,MAGOH,RPL23,RPL23A,RPL24,RPL27,RPL35,RPL37A,RPL8,RPS10,RPS15A,RPS23,RPS4Y1,SMG6,UPF2
GO.0001516	prostaglandin biosynthetic process	6	0.0372	ENSP00000009530,ENSP00000295256,ENSP00000354612,ENSP00000360687,ENSP00000389414,ENSP00000394405	CD74,FAM213B,HPGDS,PTGDS,PTGS1,TBXAS1
GO.0002446	neutrophil mediated immunity	6	0.0372	ENSP00000216336,ENSP00000263621,ENSP00000290866,ENSP00000306106,ENSP00000344871,ENSP00000356540	ACE,CTSG,ELANE,JAGN1,MYO1F,STX11
GO.0006953	acute-phase response	9	0.0372	ENSP00000217407,ENSP00000249066,ENSP00000255040,ENSP00000256733,ENSP00000259396,ENSP00000278222,ENSP00000348918,ENSP00000376793,ENSP00000394936	APCS,APOL2,LBP,ORM1,ORM2,SAA1,SAA2,SAA4,SERPINA3
GO.0015669	gas transport	6	0.0372	ENSP00000199708,ENSP00000252951,ENSP00000327431,ENSP00000349270,ENSP00000360217,ENSP00000369654	HBD,HBG1,HBM,HBQ1,HBZ,RHAG
GO.1901575	organic substance catabolic process	114	0.0372	ENSP00000008938,ENSP00000218104,ENSP00000221930,ENSP00000225927,ENSP00000227322,ENSP00000230431,ENSP00000233242,ENSP00000247668,ENSP00000248923,ENSP00000250784,ENSP00000252029,ENSP00000253788,ENSP00000258662,ENSP00000259335,ENSP00000259469,ENSP00000259808,ENSP00000260402,ENSP00000260630,ENSP00000262584,ENSP00000262585,ENSP00000263073,ENSP00000263088,ENSP00000263621,ENSP00000264346,ENSP00000264951…	AASS,ABCD1,ACAA1,ACAD8,ACE,ACOX2,ALDOB,ANAPC7,APOA2,APOB,APOC2,ATXN3,BAD,BDH2,C6orf108,CALM2,CBS,CDC27,CLN5,CTSL1,CTSS,CYCS,CYLD,CYP1B1,DAK,DCTPP1,DENND3,DICER1,DUT,ELANE,EPM2A,EXOSC10,EXOSC3,FAM125A,FAU,FEN1,GGACT,GGT1,GM2A,GPT,GSPT2,HAAO,HERC6,IDS,INPP5K,JMJD7,KIAA0368,KLHDC5,LPL,LSM1,LSM4,LSM5,LSM6,LYPLAL1,MAGOH,MAN1B1,MGAT1,MMAA,NAGLU,NUDT15,OAS2,OMD,PCBD1,PDHA1,PFKFB2,PGLYRP1,PKLR,PLA2G4A,PL…
GO.0002449	lymphocyte mediated immunity	16	0.0373	ENSP00000009530,ENSP00000013807,ENSP00000233146,ENSP00000243611,ENSP00000244519,ENSP00000254958,ENSP00000264832,ENSP00000323046,ENSP00000334153,ENSP00000347979,ENSP00000352575,ENSP00000353099,ENSP00000356016,ENSP00000356037,ENSP00000356540,ENSP00000363768	BTN3A3,C1QC,C4BPA,C4BPB,CD74,CR1,ERCC1,EXOSC3,FAS,HLA-DRB1,ICAM1,INPP5D,JAG1,MSH2,RFTN1,STX11
GO.0034142	toll-like receptor 4 signaling pathway	15	0.0373	ENSP00000217407,ENSP00000259075,ENSP00000259808,ENSP00000260010,ENSP00000282382,ENSP00000304236,ENSP00000310127,ENSP00000312988,ENSP00000337853,ENSP00000339826,ENSP00000350639,ENSP00000401399,ENSP00000430684,ENSP00000435412,ENSP00000441691	CD14,ENSG00000251201,IKBKB,IRF3,ITGAM,LBP,MAPKAPK3,MYD88,NFKBIB,PIK3AP1,RIPK1,RPS6KA1,TANK,TLR2,TRAF6
GO.0006614	SRP-dependent cotranslational protein targeting to membrane	16	0.0411	ENSP00000250784,ENSP00000253788,ENSP00000259469,ENSP00000262584,ENSP00000267884,ENSP00000296674,ENSP00000318646,ENSP00000347271,ENSP00000377640,ENSP00000377865,ENSP00000389103,ENSP00000418082,ENSP00000418401,ENSP00000424870,ENSP00000431822,ENSP00000468633	FAU,RPL23,RPL23A,RPL24,RPL27,RPL35,RPL37A,RPL8,RPS10,RPS15A,RPS23,RPS4Y1,SEC11C,SRP14,SRP19,SRPRB
GO.0006565	L-serine catabolic process	3	0.0435	ENSP00000318868,ENSP00000341117,ENSP00000344460	CBS,SDSL,SHMT1
GO.0033133	positive regulation of glucokinase activity	3	0.0435	ENSP00000309103,ENSP00000356047,ENSP00000356920	BAD,DUSP12,PFKFB2
GO.0045959	negative regulation of complement activation, classical pathway	3	0.0435	ENSP00000243611,ENSP00000356016,ENSP00000356037	C4BPA,C4BPB,CR1
GO.0050727	regulation of inflammatory response	28	0.0435	ENSP00000008938,ENSP00000217407,ENSP00000243611,ENSP00000248923,ENSP00000250378,ENSP00000252244,ENSP00000253496,ENSP00000255040,ENSP00000260010,ENSP00000263377,ENSP00000263621,ENSP00000263798,ENSP00000280357,ENSP00000320084,ENSP00000339826,ENSP00000348918,ENSP00000355361,ENSP00000356016,ENSP00000356037,ENSP00000357726,ENSP00000357727,ENSP00000357906,ENSP00000357981,ENSP00000365012,ENSP00000377783…	APCS,BRD4,C4BPA,C4BPB,CASP1,CASP4,CD276,CD47,CMA1,CR1,CTSS,ELANE,F12,GGT1,HCK,IL18,KRT1,LBP,MYD88,PGLYRP1,PIK3AP1,PROS1,S100A12,S100A9,SAA1,TLR2,TNFAIP8L2,TYRO3
GO.0051239	regulation of multicellular organismal process	165	0.0435	ENSP00000005178,ENSP00000008938,ENSP00000009530,ENSP00000157600,ENSP00000178640,ENSP00000181383,ENSP00000216968,ENSP00000217407,ENSP00000218388,ENSP00000220809,ENSP00000221930,ENSP00000227322,ENSP00000231751,ENSP00000234071,ENSP00000242786,ENSP00000246062,ENSP00000247668,ENSP00000250378,ENSP00000251642,ENSP00000252244,ENSP00000252491,ENSP00000252593,ENSP00000253496,ENSP00000254190,ENSP00000254958…	ABL1,ACE,ACVR1,ADNP,AIF1,AKAP1,ALOX5,ANKH,APCS,APOA2,APOC1,APOC2,BAI3,BAIAP2,BCAS3,BCL2,BMP2K,BST2,C10orf54,C19orf10,C1QC,CALM2,CAMK1D,CAMK2B,CASP1,CCDC88A,CD109,CD74,CD97,CDKN2A,CELF1,CHSY1,CMA1,CPB2,CPNE9,CRCP,CTR9,CYP1B1,DDR2,DDX3X,DDX58,DHRS3,DHX58,DICER1,DSCAM,EGLN1,ELANE,EPHB3,EXOSC3,F11R,F12,FAS,FGF8,FOXO1,FRZB,FSHR,GBP1,GPNMB,GPR37L1,GPR56,HDAC3,HIST1H4A,HLA-B,HLA-DRB1,HPGDS,HSF1,ICAM1,IF…
GO.0051882	mitochondrial depolarization	3	0.0435	ENSP00000361423,ENSP00000394932,ENSP00000410076	ABL1,CASP1,CDKN2A
GO.0002698	negative regulation of immune effector process	14	0.044	ENSP00000008938,ENSP00000221930,ENSP00000243611,ENSP00000251642,ENSP00000252593,ENSP00000345281,ENSP00000356016,ENSP00000356037,ENSP00000356969,ENSP00000360869,ENSP00000366005,ENSP00000378409,ENSP00000378856,ENSP00000399168	APOA2,BST2,C10orf54,C4BPA,C4BPB,CR1,DHX58,DUSP22,HLA-A,HLA-B,IFIT1,LGALS9,PGLYRP1,TGFB1
GO.0031330	negative regulation of cellular catabolic process	19	0.0453	ENSP00000218388,ENSP00000252491,ENSP00000262384,ENSP00000265801,ENSP00000266085,ENSP00000268058,ENSP00000278616,ENSP00000326366,ENSP00000329623,ENSP00000346986,ENSP00000355601,ENSP00000356574,ENSP00000364475,ENSP00000378165,ENSP00000394394,ENSP00000394791,ENSP00000394932,ENSP00000434614,ENSP00000450909	ANAPC7,APOC1,ATM,BCL2,CDC27,CDKN2A,EGLN1,FBP1,LZTS1,N4BP1,PML,PSEN1,QSOX1,SENP1,SLIRP,TIMP1,TIMP3,WAC,ZNF207
GO.0043123	positive regulation of I-kappaB kinase/NF-kappaB signaling	22	0.0454	ENSP00000231751,ENSP00000247668,ENSP00000252593,ENSP00000259808,ENSP00000260010,ENSP00000263377,ENSP00000280357,ENSP00000282382,ENSP00000285735,ENSP00000295025,ENSP00000300086,ENSP00000310127,ENSP00000337853,ENSP00000344577,ENSP00000354927,ENSP00000357726,ENSP00000361423,ENSP00000369299,ENSP00000378856,ENSP00000401399,ENSP00000410076,ENSP00000430684	ABL1,APOL3,BRD4,BST2,CASP1,ENSG00000251201,IKBKB,IL18,IRF3,LGALS9,LTF,MAP3K3,MYD88,REL,RHOC,RIPK1,S100A12,TERF2IP,TLR2,TRAF2,TRAF6,TRIM22
GO.0051130	positive regulation of cellular component organization	90	0.0455	ENSP00000005257,ENSP00000053468,ENSP00000157600,ENSP00000181383,ENSP00000203556,ENSP00000217407,ENSP00000219022,ENSP00000221930,ENSP00000222125,ENSP00000233154,ENSP00000242057,ENSP00000242786,ENSP00000246006,ENSP00000254801,ENSP00000254942,ENSP00000256366,ENSP00000256935,ENSP00000261017,ENSP00000263253,ENSP00000264832,ENSP00000268058,ENSP00000268150,ENSP00000270824,ENSP00000275300,ENSP00000277541…	ABI2,ABLIM3,ADNP,AHR,APOC2,ARHGEF16,BAD,BAI3,BCAS3,BCL2,BLOC1S1,BRK1,CAMK1D,CAPS,CD14,CD47,CD93,CD97,CLIP3,CPB2,CPNE9,CTR9,DDR2,DNMT1,DOCK2,DSCAM,ENSG00000250151,EP300,EPHB3,EPS8L2,EVA1B,FAM115A,FAS,FGF8,FGFR1,GMIP,GPM6A,HCK,HNMT,HPR,ICAM1,IGJ,INSR,KIAA1324,LBP,LMCD1,LSM4,MFGE8,MICALL2,MIEN1,MLLT11,MMP9,MNF1,MRPS10,NCK2,NCKAP1L,NEGR1,NFATC2,NIPBL,NOTCH1,OLFM4,PIWIL2,PLCG2,PLXNA3,PML,PRKG1,PROS1,P…
GO.0019369	arachidonic acid metabolic process	11	0.0456	ENSP00000248923,ENSP00000260630,ENSP00000295256,ENSP00000333212,ENSP00000354612,ENSP00000356436,ENSP00000360687,ENSP00000363512,ENSP00000380467,ENSP00000389414,ENSP00000394405	ALOX5,CYP1B1,CYP2U1,FAM213B,GGT1,HPGDS,JMJD7,PLA2G4A,PTGDS,PTGS1,TBXAS1
GO.0002707	negative regulation of lymphocyte mediated immunity	7	0.0464	ENSP00000243611,ENSP00000345281,ENSP00000356016,ENSP00000356037,ENSP00000366005,ENSP00000378409,ENSP00000399168	C10orf54,C4BPA,C4BPB,CR1,DUSP22,HLA-A,HLA-B
GO.0008104	protein localization	124	0.0464	ENSP00000009530,ENSP00000214869,ENSP00000218340,ENSP00000219204,ENSP00000220531,ENSP00000221930,ENSP00000222990,ENSP00000227471,ENSP00000227880,ENSP00000233242,ENSP00000239666,ENSP00000248114,ENSP00000248633,ENSP00000249330,ENSP00000250784,ENSP00000253788,ENSP00000254616,ENSP00000254942,ENSP00000256079,ENSP00000257245,ENSP00000259469,ENSP00000259711,ENSP00000260010,ENSP00000260762,ENSP00000261369…	AP5Z1,APOB,ARL2BP,BCAP29,BCAP31,BLOC1S3,BLOC1S6,C11orf73,C16orf62,CACNB1,CD74,CEP68,CEP72,CHAMP1,CHCHD4,CHMP2A,CLIP3,CNTNAP2,DNAJC19,DNLZ,ENSG00000103426,EXOC6,F11R,FAM125A,FAM21A,FAU,FXC1,GABARAP,GFER,GLE1,GOLGA7,GPAA1,IFIT1,INPP5K,IPO8,ITGAL,JAGN1,KIAA0196,KIAA1033,KIF13A,LAMP1,LMF1,LSG1,LTBP1,LTBP2,MCC,MCOLN1,MID1,MIOS,MORC3,MSR1,MTM1,MYO7A,NFKBIB,NIPBL,NOTCH1,NUP50,NUP88,NUPL1,PDZD11,PEX1,PGA…
GO.0030041	actin filament polymerization	7	0.0464	ENSP00000297508,ENSP00000321348,ENSP00000336762,ENSP00000365227,ENSP00000365891,ENSP00000380427,ENSP00000460885	AIF1,ANG,DIAPH2,ENSG00000103426,ENSG00000250151,MICALL2,WAS
GO.0060627	regulation of vesicle-mediated transport	38	0.0486	ENSP00000005257,ENSP00000217407,ENSP00000221930,ENSP00000243611,ENSP00000252491,ENSP00000256366,ENSP00000256935,ENSP00000261250,ENSP00000263033,ENSP00000263088,ENSP00000263097,ENSP00000268150,ENSP00000277541,ENSP00000293373,ENSP00000295927,ENSP00000304236,ENSP00000310440,ENSP00000312734,ENSP00000324810,ENSP00000325594,ENSP00000333298,ENSP00000337040,ENSP00000337159,ENSP00000352336,ENSP00000353732…	ABL1,AP1G1,APOC1,APOC2,C12orf4,C4BPA,C4BPB,CAMK1D,CD14,CD47,CHMP2A,CLIP3,CNN2,DOCK2,FAM125A,HCK,LAMP1,LBP,LGALS9,LYPLAL1,MFGE8,NCKAP1L,NOTCH1,PLCG2,PLD2,PRAM1,PROS1,PTPN1,PTX3,RAB8B,RALA,RUFY1,SYNJ2BP,SYTL4,TBC1D4,TGFB1,UNC119,ZFYVE16
GO.0006139	nucleobase-containing compound metabolic process	291	0.0488	ENSP00000007516,ENSP00000156471,ENSP00000157600,ENSP00000160740,ENSP00000184266,ENSP00000203001,ENSP00000215591,ENSP00000216277,ENSP00000217246,ENSP00000218340,ENSP00000221930,ENSP00000223129,ENSP00000225298,ENSP00000227322,ENSP00000228928,ENSP00000229390,ENSP00000229595,ENSP00000230431,ENSP00000231751,ENSP00000232888,ENSP00000233146,ENSP00000233468,ENSP00000240055,ENSP00000242057,ENSP00000243286…	AARS2,ABL1,ABLIM3,ACAD8,ADNP,AHR,ALDOB,ANG,AP5Z1,AQR,ARL6IP4,ASF1A,ATN1,ATP5S,ATXN3,BAD,BCAS3,BRD3,BRD4,C10orf116,C14orf166,C6orf108,C9orf142,CBS,CCDC88A,CD2BP2,CD3EAP,CDKN2A,CELF1,CIC,COBRA1,CPSF4,CRCP,CSTF2T,CTDP1,CTR9,CWC22,CXXC1,CYCS,DARS2,DBR1,DCK,DCTD,DCTPP1,DDX18,DDX20,DDX24,DDX3X,DDX47,DDX59,DHX38,DICER1,DNMT1,DNTTIP2,DTYMK,DUT,EARS2,ELMSAN1,ENSG00000108825,EP300,ERBB2,ERCC5,EXOSC10,EXOSC…
