# Supplementary material for: Comparison of the Rat and Human Dorsal Root Ganglion Proteome
Source: Sci Rep. 2018 Sep 7;8:13469. doi: 10.1038/s41598-018-31189-9 (PMC6128859; doi:10.1038/s41598-018-31189-9)
Supplement: Supplementary file 5 — Supplementary Table 4 [file 41598_2018_31189_MOESM5_ESM.xlsx]

## Sheet: enrichment.Process (4)
GO Analysis of Proteins Only Detected in Rat
#pathway ID	pathway description	observed gene count	false discovery rate	matching proteins in your network (IDs)	matching proteins in your network (labels)
GO.0008150	biological_process	307	2.94e-10	ENSRNOP00000000263,ENSRNOP00000000274,ENSRNOP00000000444,ENSRNOP00000000528,ENSRNOP00000000581,ENSRNOP00000001095,ENSRNOP00000001102,ENSRNOP00000001219,ENSRNOP00000001234,ENSRNOP00000001307,ENSRNOP00000001349,ENSRNOP00000001532,ENSRNOP00000001545,ENSRNOP00000001659,ENSRNOP00000001752,ENSRNOP00000001794,ENSRNOP00000001827,ENSRNOP00000001866,ENSRNOP00000001996,ENSRNOP00000002072,ENSRNOP00000002435,…	A1i3,Aagab,Aarsd1,Abcb7,Abcb9,Abcc3,Abcg2,Abhd1,Abhd6,Acaa1a,Ace,Ace2,Acot2,Acpp,Acsl5,Acta1,Agpat4,Akap6,Akr1c14,Akr1e2,Akt3,Alg10,Amacr,Ampd3,Amz2,Anapc5,Anxa8,Aox3l1,Ap4m1,Aqp4,Arhgef28,As3mt,Atp2a1,Atp2a3,Bcan,Bet1l,Bre,Btd,Bud31,C6orf120,Cabin1,Calm1,Cept1,Ces1c,Ces1d,Cfdp1,Chat,Ckmt1b,Clcn2,Clcn3,Clcn5,Clic5,Cnnm4,Cog6,Col2a1,Comp,Coq7,Cox4i2,Cox6a1,Cox6c,Cpt1c,Crnkl1,Crym,Csnk1g3,Cth,Cttnb…
GO.0044699	single-organism process	261	2.94e-07	ENSRNOP00000000274,ENSRNOP00000000444,ENSRNOP00000000528,ENSRNOP00000000581,ENSRNOP00000001095,ENSRNOP00000001102,ENSRNOP00000001154,ENSRNOP00000001219,ENSRNOP00000001234,ENSRNOP00000001307,ENSRNOP00000001349,ENSRNOP00000001532,ENSRNOP00000001545,ENSRNOP00000001752,ENSRNOP00000001794,ENSRNOP00000001827,ENSRNOP00000001866,ENSRNOP00000001996,ENSRNOP00000002072,ENSRNOP00000002316,ENSRNOP00000002867,…	Aarsd1,Abcb7,Abcb9,Abcc3,Abcc5,Abcg2,Abhd6,Acaa1a,Ace,Ace2,Acot2,Acsl5,Acta1,Acy1,Afap1,Agpat4,Akr1c14,Akr1e2,Alg10,Amacr,Ampd3,Anapc5,Anxa8,Aox3l1,Ap4m1,Aqp4,Arhgef28,As3mt,Atp2a1,Atp2a3,Bag6,Bcan,Bre,Bud31,C4a,C6orf120,Calm1,Casq1,Ccbl1,Cept1,Ces1d,Cfdp1,Chat,Clcn2,Clcn3,Clcn5,Clcn7,Clic5,Clstn3,Cnnm4,Cog6,Col2a1,Comp,Coq7,Cox4i2,Cox6a1,Cox6c,Cpt1c,Crnkl1,Crym,Csnk1g3,Cth,Cttnbp2,Cycs,Cyp21a1,C…
GO.0006810	transport	117	9.01e-06	ENSRNOP00000000274,ENSRNOP00000000444,ENSRNOP00000001102,ENSRNOP00000001234,ENSRNOP00000001545,ENSRNOP00000001752,ENSRNOP00000001827,ENSRNOP00000001866,ENSRNOP00000002316,ENSRNOP00000003369,ENSRNOP00000003739,ENSRNOP00000003895,ENSRNOP00000003977,ENSRNOP00000004206,ENSRNOP00000004463,ENSRNOP00000004942,ENSRNOP00000004979,ENSRNOP00000005067,ENSRNOP00000006314,ENSRNOP00000006637,ENSRNOP00000007258,…	Aagab,Abcb7,Abcb9,Abcc3,Abcc5,Abcg2,Acsl5,Ap4m1,Apba2,Aqp4,Atp2a1,Atp2a3,Bag6,Bet1l,Brsk1,Cacnb3,Camk4,Clcn2,Clcn3,Clcn5,Clcn7,Clic5,Cnnm4,Cog6,Cox4i2,Cox6a1,Cox6c,Crym,Csnk1g3,Cxadr,Ddc,Ddr1,Efha1,Fam160a2,Fam21c,Fez1,Fxyd6,Gas6,Gjb1,Gulp1,Hcn2,Ift46,Kcnb2,Kpna5,LOC361635,LOC606294,LOC689064,Magmas,Magt1,Micu1,Mob4,Mpc2,Mt3,Mup5,Myl12a,Npap60,Nptx1,Oscp1,P2rx3,P2rx4,Pam,Pclo,Pex6,Pip5k1a,Pllp,Pp…
GO.0009987	cellular process	272	9.01e-06	ENSRNOP00000000274,ENSRNOP00000000444,ENSRNOP00000000528,ENSRNOP00000000581,ENSRNOP00000001095,ENSRNOP00000001102,ENSRNOP00000001219,ENSRNOP00000001234,ENSRNOP00000001307,ENSRNOP00000001309,ENSRNOP00000001349,ENSRNOP00000001532,ENSRNOP00000001545,ENSRNOP00000001659,ENSRNOP00000001752,ENSRNOP00000001794,ENSRNOP00000001866,ENSRNOP00000001996,ENSRNOP00000002072,ENSRNOP00000002316,ENSRNOP00000002435,…	Aarsd1,Abcb7,Abcb9,Abcc3,Abcc5,Abcg2,Abhd6,Acaa1a,Ace,Ace2,Acot2,Acox3,Acpp,Acsl5,Acta1,Acy1,Afap1,Agpat4,Akap6,Akt3,Aldh3a1,Alg10,Amacr,Ampd3,Anapc5,Apba2,Aqp4,Arhgef28,As3mt,Atp2a1,Atp2a3,Bag6,Bre,Bud31,C6orf120,Cabin1,Calm1,Ccbl1,Cept1,Ces1d,Chat,Ckmt1b,Clcn2,Clcn3,Clcn5,Clcn7,Cldn1,Clic5,Clstn3,Cnnm4,Col2a1,Comp,Coq7,Cox4i2,Cox6a1,Cox6c,Cpn1,Cpt1c,Crnkl1,Csnk1g3,Cth,Cycs,Cyp21a1,Cyp2d4,Cyp4f6…
GO.0044763	single-organism cellular process	235	9.01e-06	ENSRNOP00000000274,ENSRNOP00000000444,ENSRNOP00000000528,ENSRNOP00000000581,ENSRNOP00000001095,ENSRNOP00000001102,ENSRNOP00000001154,ENSRNOP00000001219,ENSRNOP00000001234,ENSRNOP00000001309,ENSRNOP00000001349,ENSRNOP00000001532,ENSRNOP00000001545,ENSRNOP00000001752,ENSRNOP00000001794,ENSRNOP00000001866,ENSRNOP00000001996,ENSRNOP00000002072,ENSRNOP00000002316,ENSRNOP00000002640,ENSRNOP00000002867,…	Aarsd1,Abcb7,Abcb9,Abcc3,Abcc5,Abcg2,Abhd6,Acaa1a,Ace,Acot2,Acox3,Acsl5,Acta1,Acy1,Afap1,Agpat4,Aldh3a1,Alg10,Amacr,Ampd3,Anapc5,Apba2,Aqp4,Arhgef28,As3mt,Atp2a1,Atp2a3,Bag6,Bre,C6orf120,Calca,Calm1,Casq1,Ccbl1,Cept1,Ces1d,Chat,Clcn2,Clcn3,Clcn5,Clcn7,Cldn1,Clic5,Clstn3,Cnnm4,Col2a1,Comp,Coq7,Cox4i2,Cox6a1,Cox6c,Cpt1c,Crtc1,Cryaa,Csnk1g3,Cth,Cycs,Cyp21a1,Cyp2d4,Cyp4f6,Dak,Dbh,Ddr1,Decr2,Dhcr24,Dl…
GO.0051179	localization	134	9.01e-06	ENSRNOP00000000274,ENSRNOP00000000444,ENSRNOP00000001102,ENSRNOP00000001234,ENSRNOP00000001545,ENSRNOP00000001752,ENSRNOP00000001827,ENSRNOP00000001866,ENSRNOP00000002316,ENSRNOP00000003077,ENSRNOP00000003369,ENSRNOP00000003527,ENSRNOP00000003739,ENSRNOP00000003895,ENSRNOP00000003977,ENSRNOP00000004206,ENSRNOP00000004463,ENSRNOP00000004942,ENSRNOP00000004979,ENSRNOP00000005067,ENSRNOP00000006314,…	Aagab,Abcb7,Abcb9,Abcc3,Abcc5,Abcg2,Acsl5,Akap6,Ap4m1,Apba2,Apc,Aqp4,Atp2a1,Atp2a3,Bag6,Bet1l,Brsk1,Cacnb3,Calca,Camk4,Cd4,Clcn2,Clcn3,Clcn5,Clcn7,Clic5,Cnnm4,Cog6,Cox4i2,Cox6a1,Cox6c,Crym,Csnk1g3,Ddc,Ddr1,Dhcr24,Dlg4,Dpp10,Dpp6,Efha1,Enpep,Fam160a2,Fam21c,Fert2,Fez1,Fxyd6,Gfra1,Gjb1,Gulp1,Hcn2,Ift46,Kcnb2,Kpna5,LOC361635,LOC606294,LOC689064,Magmas,Magt1,Micu1,Mob4,Mpc2,Mt3,Mup5,Myl12a,Nedd8,Npap…
GO.0051234	establishment of localization	120	9.01e-06	ENSRNOP00000000274,ENSRNOP00000000444,ENSRNOP00000001102,ENSRNOP00000001234,ENSRNOP00000001545,ENSRNOP00000001752,ENSRNOP00000001827,ENSRNOP00000001866,ENSRNOP00000002316,ENSRNOP00000003369,ENSRNOP00000003739,ENSRNOP00000003895,ENSRNOP00000003977,ENSRNOP00000004206,ENSRNOP00000004463,ENSRNOP00000004942,ENSRNOP00000004979,ENSRNOP00000005067,ENSRNOP00000006314,ENSRNOP00000006637,ENSRNOP00000007258,…	Aagab,Abcb7,Abcb9,Abcc3,Abcc5,Abcg2,Acsl5,Ap4m1,Apba2,Aqp4,Atp2a1,Atp2a3,Bag6,Bet1l,Brsk1,Cacnb3,Camk4,Clcn2,Clcn3,Clcn5,Clcn7,Clic5,Cnnm4,Cog6,Cox4i2,Cox6a1,Cox6c,Crym,Csnk1g3,Cxadr,Ddc,Ddr1,Dlg4,Efha1,Fam160a2,Fam21c,Fez1,Fxyd6,Gas6,Gjb1,Gulp1,Hcn2,Ift46,Kcnb2,Kpna5,LOC361635,LOC606294,LOC689064,Magmas,Magt1,Micu1,Mob4,Mpc2,Mt3,Mup5,Myl12a,Npap60,Nptx1,Oscp1,P2rx3,P2rx4,Pam,Pclo,Pex6,Pip5k1a,Pl…
GO.0016043	cellular component organization	113	0.000176	ENSRNOP00000001095,ENSRNOP00000001154,ENSRNOP00000001219,ENSRNOP00000001349,ENSRNOP00000001659,ENSRNOP00000001752,ENSRNOP00000001794,ENSRNOP00000001996,ENSRNOP00000002435,ENSRNOP00000002640,ENSRNOP00000003077,ENSRNOP00000003527,ENSRNOP00000003611,ENSRNOP00000004386,ENSRNOP00000004463,ENSRNOP00000004956,ENSRNOP00000004979,ENSRNOP00000005855,ENSRNOP00000006314,ENSRNOP00000006322,ENSRNOP00000006459,…	Acta1,Ampd1,Anapc5,Apc,Aqp4,Arhgef28,Bag6,Bre,Brsk1,Cabin1,Cacnb3,Cat,Cldn1,Col11a1,Col3a1,Comp,Crnkl1,Crtc1,Cxadr,Dhcr24,Dlg4,Dnase2a,Dpp10,Dpp6,Ermn,Fa2h,Fam160a2,Fert2,Fez1,Gas6,Gfra1,Gjb1,Gulp1,Hist1h1a,Hk2,Hopx,Ift46,Ighmbp2,Isca1,Ispd,Kalrn,Katnal1,Kcnj10,Kras,LOC680835,Lifr,Limk1,Lox,Maea,Magmas,Map1lc3b,Mkln1,Mob4,Mrrf,Mt3,Mtrf1l,Mup5,Myl12a,Myoc,Nap1l5,Ncoa2,Nell1,Nme2,Obfc1,Obsl1,P2rx3,…
GO.0051641	cellular localization	65	0.000326	ENSRNOP00000000444,ENSRNOP00000001827,ENSRNOP00000003369,ENSRNOP00000003527,ENSRNOP00000004206,ENSRNOP00000005067,ENSRNOP00000006314,ENSRNOP00000006562,ENSRNOP00000006637,ENSRNOP00000008285,ENSRNOP00000008637,ENSRNOP00000008677,ENSRNOP00000008813,ENSRNOP00000009119,ENSRNOP00000009559,ENSRNOP00000010630,ENSRNOP00000010679,ENSRNOP00000013727,ENSRNOP00000013831,ENSRNOP00000014275,ENSRNOP00000015035,…	Akap6,Ap4m1,Apba2,Atp2a1,Bag6,Brsk1,Camk4,Cd4,Cog6,Crym,Ddc,Dlg4,Dpp10,Dpp6,Efha1,Fam160a2,Fam21c,Fez1,Gas6,Hk2,Ift46,Kcnb2,Kpna5,LOC606294,Magmas,Micu1,Mpc2,Mt3,Myl12a,Npap60,Nptx1,Obsl1,Pclo,Pex3,Pex6,Pgap1,Pip5k1a,Ppfia3,Ptprn,RGD621098,Rab1b,Rabl5,Raf1,Rapgef4,Rps28,Scg5,Shroom2,Spast,Srcin1,Synj2bp,Syt2,Th,Timm8a1,Tmem106b,Tmem48,Tom1l1,Trak2,Trappc2l,Trim9,Vhl,Vimp,Wash,Zfand2b,Zfand6,Zwint
GO.0071840	cellular component organization or biogenesis	114	0.000342	ENSRNOP00000001095,ENSRNOP00000001154,ENSRNOP00000001219,ENSRNOP00000001349,ENSRNOP00000001659,ENSRNOP00000001752,ENSRNOP00000001794,ENSRNOP00000001996,ENSRNOP00000002435,ENSRNOP00000002640,ENSRNOP00000003077,ENSRNOP00000003527,ENSRNOP00000003611,ENSRNOP00000004386,ENSRNOP00000004463,ENSRNOP00000004956,ENSRNOP00000004979,ENSRNOP00000005855,ENSRNOP00000006314,ENSRNOP00000006322,ENSRNOP00000006459,…	Acta1,Ampd1,Anapc5,Apc,Aqp4,Arhgef28,Bag6,Bre,Brsk1,Cabin1,Cacnb3,Cat,Cldn1,Col11a1,Col3a1,Comp,Crnkl1,Crtc1,Cxadr,Dhcr24,Dlg4,Dnase2a,Dpp10,Dpp6,Ermn,Fa2h,Fam160a2,Fert2,Fez1,Gas6,Gfra1,Gjb1,Gulp1,Hist1h1a,Hk2,Hopx,Ift46,Ighmbp2,Isca1,Ispd,Kalrn,Katnal1,Kcnj10,Kras,LOC680835,Lifr,Limk1,Lox,Maea,Magmas,Map1lc3b,Mkln1,Mob4,Mrrf,Mt3,Mtrf1l,Mup5,Myl12a,Myoc,Nap1l5,Ncoa2,Nell1,Nme2,Obfc1,Obsl1,P2rx3,…
GO.1902578	single-organism localization	98	0.000342	ENSRNOP00000000274,ENSRNOP00000000444,ENSRNOP00000001102,ENSRNOP00000001234,ENSRNOP00000001545,ENSRNOP00000001752,ENSRNOP00000001827,ENSRNOP00000001866,ENSRNOP00000002316,ENSRNOP00000003527,ENSRNOP00000003739,ENSRNOP00000003895,ENSRNOP00000003977,ENSRNOP00000004206,ENSRNOP00000004463,ENSRNOP00000004979,ENSRNOP00000005067,ENSRNOP00000006314,ENSRNOP00000006637,ENSRNOP00000007604,ENSRNOP00000007641,…	Abcb7,Abcb9,Abcc3,Abcc5,Abcg2,Acsl5,Ap4m1,Apba2,Aqp4,Atp2a1,Atp2a3,Bag6,Brsk1,Cacnb3,Cd4,Clcn2,Clcn3,Clcn5,Clcn7,Clic5,Cnnm4,Cog6,Cox4i2,Cox6a1,Cox6c,Crym,Cxadr,Ddc,Ddr1,Dlg4,Dpp10,Dpp6,Efha1,Fam160a2,Fam21c,Fxyd6,Gas6,Gjb1,Gulp1,Hcn2,Ift46,Kcnb2,Kpna5,LOC606294,LOC689064,Magmas,Micu1,Mpc2,Mt3,Myl12a,Nptx1,P2rx3,P2rx4,Pam,Pclo,Pex6,Pgap1,Pip5k1a,Pllp,Ppfia3,Psen2,Ptprn,RGD621098,Rab1b,Raf1,Rapgef…
GO.0051649	establishment of localization in cell	56	0.000489	ENSRNOP00000000444,ENSRNOP00000001827,ENSRNOP00000003369,ENSRNOP00000004206,ENSRNOP00000005067,ENSRNOP00000006314,ENSRNOP00000006637,ENSRNOP00000007641,ENSRNOP00000008285,ENSRNOP00000008637,ENSRNOP00000008813,ENSRNOP00000009559,ENSRNOP00000010630,ENSRNOP00000010679,ENSRNOP00000013727,ENSRNOP00000013831,ENSRNOP00000015035,ENSRNOP00000015043,ENSRNOP00000015233,ENSRNOP00000015620,ENSRNOP00000016070,…	Ap4m1,Apba2,Atp2a1,Brsk1,Camk4,Cog6,Crym,Ddc,Efha1,Fam160a2,Fam21c,Fez1,Gas6,Hk2,Ift46,Kcnb2,Kpna5,LOC606294,Magmas,Micu1,Mpc2,Mt3,Myl12a,Npap60,Nptx1,Pclo,Pex3,Pex6,Pgap1,Pip5k1a,Ppfia3,Ptprn,RGD621098,Rab1b,Rabl5,Raf1,Rapgef4,Rps28,Scg5,Shroom2,Spast,Srcin1,Stx17,Syt2,Th,Timm8a1,Tom1l1,Trak2,Trappc2l,Trim9,Vhl,Vimp,Wash,Zfand2b,Zfand6,Zwint
GO.0008152	metabolic process	206	0.000629	ENSRNOP00000000263,ENSRNOP00000000274,ENSRNOP00000000528,ENSRNOP00000000581,ENSRNOP00000001095,ENSRNOP00000001102,ENSRNOP00000001219,ENSRNOP00000001307,ENSRNOP00000001309,ENSRNOP00000001545,ENSRNOP00000001752,ENSRNOP00000001794,ENSRNOP00000001996,ENSRNOP00000002072,ENSRNOP00000002316,ENSRNOP00000002435,ENSRNOP00000002452,ENSRNOP00000002867,ENSRNOP00000003077,ENSRNOP00000003527,ENSRNOP00000003611,…	Aarsd1,Abcb7,Abcc3,Abcc5,Abcg2,Abhd1,Abhd6,Acaa1a,Ace,Ace2,Acot2,Acpp,Acsl5,Agpat4,Akr1c14,Akr1e2,Akt3,Alg10,Amacr,Ampd3,Amz2,Anapc5,Aox3l1,As3mt,Atp2a1,Atp2a3,Bag6,Bre,Brsk1,Btd,Bud31,C4a,Camk4,Cd4,Cept1,Ces1c,Ces1d,Chat,Ckmt1b,Cog6,Col11a1,Col3a1,Coq7,Cox4i2,Cox6a1,Cox6c,Cpt1c,Crnkl1,Crtc1,Cryaa,Crym,Csnk1g3,Cth,Cycs,Cyp21a1,Cyp2d4,Cyp4f6,Dak,Dbh,Ddr1,Decr2,Dgkg,Dlg4,Dnase2a,Dpp10,Dpp6,Dus3l,Ee…
GO.0071702	organic substance transport	64	0.000689	ENSRNOP00000000274,ENSRNOP00000001234,ENSRNOP00000001827,ENSRNOP00000002316,ENSRNOP00000003369,ENSRNOP00000003977,ENSRNOP00000004206,ENSRNOP00000004463,ENSRNOP00000004942,ENSRNOP00000004979,ENSRNOP00000006314,ENSRNOP00000007258,ENSRNOP00000007604,ENSRNOP00000007641,ENSRNOP00000008759,ENSRNOP00000009705,ENSRNOP00000010679,ENSRNOP00000011298,ENSRNOP00000011385,ENSRNOP00000013727,ENSRNOP00000013831,…	Aagab,Abcb9,Abcc3,Abcc5,Acsl5,Ap4m1,Apba2,Aqp4,Atp2a1,Bet1l,Cog6,Ddc,Fam160a2,Gas6,Gjb1,Gulp1,Kcnb2,Kpna5,LOC361635,Magmas,Mpc2,Mt3,Myl12a,Npap60,Pex6,Pip5k1a,Ptprn,RGD621098,Rab1b,Rab3ip,Rabep2,Rabl5,Raf1,Rps28,Scarb1,Scg5,Sfxn5,Sil1,Slc1a2,Slc25a42,Slc2a3,Slc36a1,Slc36a2,Slc4a7,Slc4a8,Slc6a1,Slc7a1,Slc7a5,Smpd3,Stx17,Stx1a,Th,Timm8a1,Tmed3,Tmed7,Tmem48,Tom1l1,Trak2,Vamp3,Vhl,Vimp,Wash,Zfand2b,Z…
GO.0044765	single-organism transport	91	0.0016	ENSRNOP00000000274,ENSRNOP00000000444,ENSRNOP00000001102,ENSRNOP00000001234,ENSRNOP00000001545,ENSRNOP00000001752,ENSRNOP00000001827,ENSRNOP00000001866,ENSRNOP00000002316,ENSRNOP00000003739,ENSRNOP00000003895,ENSRNOP00000003977,ENSRNOP00000004206,ENSRNOP00000004463,ENSRNOP00000004979,ENSRNOP00000005067,ENSRNOP00000006314,ENSRNOP00000006637,ENSRNOP00000007604,ENSRNOP00000007641,ENSRNOP00000008637,…	Abcb7,Abcb9,Abcc3,Abcc5,Abcg2,Acsl5,Ap4m1,Apba2,Aqp4,Atp2a1,Atp2a3,Brsk1,Cacnb3,Clcn2,Clcn3,Clcn5,Clcn7,Clic5,Cnnm4,Cog6,Cox4i2,Cox6a1,Cox6c,Crym,Cxadr,Ddc,Ddr1,Efha1,Fam160a2,Fam21c,Fxyd6,Gas6,Gjb1,Gulp1,Hcn2,Ift46,Kcnb2,Kpna5,LOC606294,LOC689064,Magmas,Micu1,Mpc2,Mt3,Myl12a,Nptx1,P2rx3,P2rx4,Pam,Pclo,Pex6,Pgap1,Pip5k1a,Pllp,Ppfia3,Psen2,Ptprn,RGD621098,Rab1b,Raf1,Rapgef4,Rhd,Rps28,Scarb1,Scn10a…
GO.0065007	biological regulation	197	0.0018	ENSRNOP00000000274,ENSRNOP00000001102,ENSRNOP00000001234,ENSRNOP00000001307,ENSRNOP00000001349,ENSRNOP00000001659,ENSRNOP00000001752,ENSRNOP00000001866,ENSRNOP00000001996,ENSRNOP00000002072,ENSRNOP00000002435,ENSRNOP00000002640,ENSRNOP00000002867,ENSRNOP00000003077,ENSRNOP00000003182,ENSRNOP00000003369,ENSRNOP00000003527,ENSRNOP00000003611,ENSRNOP00000003739,ENSRNOP00000003812,ENSRNOP00000003859,…	A1i3,Abcb7,Ace,Ace2,Acsl5,Acta1,Akap6,Akr1e2,Akt3,Aldh3a1,Anxa8,Aqp4,Arhgef28,Atp2a1,Bcan,Bre,Brsk1,Bud31,Cabin1,Calm1,Casq1,Cd4,Cd48,Cfdp1,Chat,Clcn2,Clcn3,Clcn5,Clcn7,Cldn1,Clic5,Cnnm4,Cryaa,Csnk1g3,Cth,Cycs,Cyp21a1,Dak,Dbh,Ddr1,Dhcr24,Dlg4,Dnase2a,Dpp10,Dpp6,Efha1,Enpep,Ermn,Esr2,Fa2h,Fam65b,Fez1,Fndc1,Fxyd6,Gab2,Gabbr1,Gda,Gkap1,Gpam,Gpr116,Gtf2a1,Gucy1a2,Gucy1b3,Hcn2,Hist1h1d,Hopx,Hsd17b7,Hs…
GO.0000904	cell morphogenesis involved in differentiation	21	0.00189	ENSRNOP00000002867,ENSRNOP00000005067,ENSRNOP00000005574,ENSRNOP00000006459,ENSRNOP00000008285,ENSRNOP00000008312,ENSRNOP00000008677,ENSRNOP00000016070,ENSRNOP00000020411,ENSRNOP00000020853,ENSRNOP00000021758,ENSRNOP00000024266,ENSRNOP00000028200,ENSRNOP00000033679,ENSRNOP00000033763,ENSRNOP00000039072,ENSRNOP00000048364,ENSRNOP00000059045,ENSRNOP00000059196,ENSRNOP00000061843,ENSRNOP00000065714	Arhgef28,Brsk1,Chrnb2,Cryaa,Dlg4,Fert2,Fez1,Ispd,Kalrn,LOC680835,Lgi1,Ndel1,Nptx1,Pak3,Prmt3,RGD1311558,Spast,Srcin1,Tgfbr3,Tmem106b,Vamp3
GO.0048869	cellular developmental process	89	0.00189	ENSRNOP00000000444,ENSRNOP00000000528,ENSRNOP00000001154,ENSRNOP00000001349,ENSRNOP00000001532,ENSRNOP00000001996,ENSRNOP00000002452,ENSRNOP00000002867,ENSRNOP00000003077,ENSRNOP00000003611,ENSRNOP00000004032,ENSRNOP00000004386,ENSRNOP00000004956,ENSRNOP00000005067,ENSRNOP00000006459,ENSRNOP00000007181,ENSRNOP00000008285,ENSRNOP00000008312,ENSRNOP00000008677,ENSRNOP00000008759,ENSRNOP00000008839,…	Ace,Acta1,Aldh1a2,Alg10,Apc,Arhgef28,Bag6,Brsk1,Camk4,Casq1,Cat,Cd4,Chrnb2,Col11a1,Col2a1,Col3a1,Crtc1,Cryaa,Cxadr,Dgkg,Dlg4,Dnase2a,Esr2,Fa2h,Fert2,Fez1,G6pd,Gab2,Gabbr1,Gas6,Gfra1,Hopx,Ift46,Ispd,Itpkb,Kalrn,Kazn,Kcnj10,Kras,LOC606294,LOC680835,Lgi1,Lifr,Limk1,Maea,Mapk12,Mea1,Msi1,Mt3,Mup5,Myoc,Nell1,Nme2,Nptx1,Ntrk2,Obsl1,Pak3,Pdgfra,Pih1d1,Ppp2r1b,Prkcq,Prmt3,Psmb8,RGD1311558,Raf1,Rapgef4,Rb…
GO.0098656	anion transmembrane transport	20	0.00288	ENSRNOP00000001234,ENSRNOP00000002316,ENSRNOP00000003895,ENSRNOP00000003977,ENSRNOP00000004206,ENSRNOP00000007604,ENSRNOP00000008759,ENSRNOP00000009705,ENSRNOP00000016440,ENSRNOP00000016755,ENSRNOP00000019618,ENSRNOP00000021524,ENSRNOP00000023615,ENSRNOP00000025784,ENSRNOP00000027615,ENSRNOP00000043825,ENSRNOP00000045523,ENSRNOP00000054347,ENSRNOP00000066524,ENSRNOP00000067890	Abcc3,Abcc5,Clcn2,Clcn3,Clcn5,Clcn7,Clic5,Mpc2,Pex3,Sfxn5,Slc1a2,Slc25a42,Slc36a1,Slc36a2,Slc4a7,Slc4a8,Slc6a1,Slc7a1,Slc7a5,Slc7a8
GO.0032989	cellular component morphogenesis	31	0.0031	ENSRNOP00000001349,ENSRNOP00000002867,ENSRNOP00000003077,ENSRNOP00000005067,ENSRNOP00000005574,ENSRNOP00000006459,ENSRNOP00000008285,ENSRNOP00000008312,ENSRNOP00000008677,ENSRNOP00000008839,ENSRNOP00000009344,ENSRNOP00000016036,ENSRNOP00000016070,ENSRNOP00000019011,ENSRNOP00000020411,ENSRNOP00000020853,ENSRNOP00000021758,ENSRNOP00000024084,ENSRNOP00000024261,ENSRNOP00000024266,ENSRNOP00000028200,…	Acta1,Arhgef28,Brsk1,Casq1,Chrnb2,Cryaa,Dlg4,Fert2,Fez1,Ift46,Ispd,Kalrn,LOC680835,Lgi1,Lifr,Mup5,Ndel1,Nptx1,Pak3,Pdgfra,Prmt3,RGD1311558,Sept2,Sept7,Spast,Srcin1,Tctn2,Tgfbr3,Tmem106b,Vamp3,Wasf1
GO.0006796	phosphate-containing compound metabolic process	61	0.00324	ENSRNOP00000000581,ENSRNOP00000001102,ENSRNOP00000001996,ENSRNOP00000002072,ENSRNOP00000002452,ENSRNOP00000002867,ENSRNOP00000003077,ENSRNOP00000003611,ENSRNOP00000004032,ENSRNOP00000005798,ENSRNOP00000006459,ENSRNOP00000008698,ENSRNOP00000008813,ENSRNOP00000010366,ENSRNOP00000012050,ENSRNOP00000013831,ENSRNOP00000014058,ENSRNOP00000015687,ENSRNOP00000016222,ENSRNOP00000016417,ENSRNOP00000016669,…	Acpp,Acsl5,Agpat4,Akt3,Ampd3,Brsk1,Camk4,Cept1,Ckmt1b,Coq7,Csnk1g3,Cycs,Dak,Ddr1,Dgkg,Dhfr,Dlg4,Far1,Fmo1,Gas6,Glyctk,Gpam,Grk5,Gucy1a2,Gucy1b3,Hk2,Itpkb,Kalrn,Khk,Limk1,Map4k3,Mknk1,Mt3,Mup5,Nme2,Nt5c3l,Ntrk2,Nudt3,Pak3,Pcyt1b,Pdgfra,Pdk1,Pgap1,Phka1,Pip5k1a,Pla2g16,Pld1,Pon3,Ppef1,Ppm1h,Ppp3r1,Prkcb,Prkcq,Ptprn,Raf1,Ssu72,Taok2,Tgfbr3,Thnsl2,Uxs1,Xylb
GO.0050896	response to stimulus	160	0.00324	ENSRNOP00000000274,ENSRNOP00000001102,ENSRNOP00000001154,ENSRNOP00000001307,ENSRNOP00000001309,ENSRNOP00000001349,ENSRNOP00000001532,ENSRNOP00000001752,ENSRNOP00000002072,ENSRNOP00000002316,ENSRNOP00000002867,ENSRNOP00000003077,ENSRNOP00000003182,ENSRNOP00000003369,ENSRNOP00000003611,ENSRNOP00000003859,ENSRNOP00000003977,ENSRNOP00000004032,ENSRNOP00000004386,ENSRNOP00000005067,ENSRNOP00000005855,…	A1i3,Abcc3,Abcc5,Abcg2,Acaa1a,Ace,Acot2,Acsl5,Acta1,Afap1,Akap6,Akt3,Aldh3a1,Anxa8,Apc,Aqp4,Arhgef28,As3mt,Atp2a1,Bag6,Bre,Bud31,C4a,Cacnb3,Calm1,Camk4,Cd4,Cd48,Chat,Clcn7,Cnnm4,Col11a1,Col2a1,Coq7,Cpn1,Crnkl1,Crtc1,Crym,Csnk1g3,Cycs,Cyp21a1,Cyp2d4,Cyp4f6,Dbh,Ddc,Ddr1,Dhcr24,Dhfr,Dlg4,Eepd1,Esr2,Fbxl20,Fez1,Fmo1,Fndc1,Gab2,Gabbr1,Gdap2,Gkap1,Gpam,Gpr116,Grk5,Gsta3,Gsta4,Gucy1a2,Gucy1b3,Hcn2,Hk2,H…
GO.0030154	cell differentiation	84	0.00351	ENSRNOP00000000444,ENSRNOP00000000528,ENSRNOP00000001154,ENSRNOP00000001532,ENSRNOP00000001996,ENSRNOP00000002452,ENSRNOP00000002867,ENSRNOP00000003077,ENSRNOP00000003611,ENSRNOP00000004032,ENSRNOP00000004386,ENSRNOP00000004956,ENSRNOP00000005067,ENSRNOP00000006459,ENSRNOP00000007181,ENSRNOP00000008285,ENSRNOP00000008312,ENSRNOP00000008677,ENSRNOP00000008759,ENSRNOP00000009344,ENSRNOP00000010146,…	Ace,Acta1,Aldh1a2,Alg10,Apc,Arhgef28,Bag6,Brsk1,Camk4,Casq1,Cat,Cd4,Chrnb2,Col11a1,Col2a1,Col3a1,Crtc1,Cryaa,Cxadr,Dgkg,Dlg4,Dnase2a,Esr2,Fa2h,Fert2,Fez1,G6pd,Gab2,Gabbr1,Gas6,Gfra1,Hopx,Ispd,Itpkb,Kalrn,Kazn,Kcnj10,Kras,LOC606294,LOC680835,Lgi1,Lifr,Limk1,Maea,Mapk12,Mea1,Msi1,Mt3,Myoc,Nell1,Nme2,Nptx1,Ntrk2,Obsl1,Pak3,Pdgfra,Pih1d1,Ppp2r1b,Prkcq,Prmt3,Psmb8,RGD1311558,Raf1,Rapgef4,Rbm45,Rbmx,Se…
GO.0046907	intracellular transport	42	0.00353	ENSRNOP00000000444,ENSRNOP00000001827,ENSRNOP00000003369,ENSRNOP00000004206,ENSRNOP00000005067,ENSRNOP00000006314,ENSRNOP00000007641,ENSRNOP00000008813,ENSRNOP00000010679,ENSRNOP00000013727,ENSRNOP00000015035,ENSRNOP00000015043,ENSRNOP00000015233,ENSRNOP00000015620,ENSRNOP00000016588,ENSRNOP00000016916,ENSRNOP00000017967,ENSRNOP00000018098,ENSRNOP00000018155,ENSRNOP00000018385,ENSRNOP00000019011,…	Ap4m1,Atp2a1,Camk4,Cog6,Crym,Efha1,Fam160a2,Fam21c,Gas6,Hk2,Ift46,Kcnb2,Kpna5,LOC606294,Magmas,Micu1,Mpc2,Mt3,Myl12a,Npap60,Nptx1,Pex3,Pex6,Pgap1,Pip5k1a,RGD621098,Rab1b,Rabl5,Rps28,Scg5,Spast,Stx17,Stx1a,Timm8a1,Tom1l1,Trak2,Trappc2l,Vhl,Vimp,Wash,Zfand2b,Zfand6
GO.0045184	establishment of protein localization	44	0.00512	ENSRNOP00000001827,ENSRNOP00000003369,ENSRNOP00000004942,ENSRNOP00000006314,ENSRNOP00000007258,ENSRNOP00000007641,ENSRNOP00000010679,ENSRNOP00000011385,ENSRNOP00000013727,ENSRNOP00000013831,ENSRNOP00000014275,ENSRNOP00000015035,ENSRNOP00000015043,ENSRNOP00000016588,ENSRNOP00000016916,ENSRNOP00000017684,ENSRNOP00000017967,ENSRNOP00000018098,ENSRNOP00000018155,ENSRNOP00000018385,ENSRNOP00000018603,…	Aagab,Abcb9,Ap4m1,Apba2,Bag6,Bet1l,Cog6,Dlg4,Fam160a2,Gas6,Kcnb2,Kpna5,LOC361635,Magmas,Mt3,Myl12a,Npap60,Pex3,Pex6,Pgap1,Pip5k1a,Ptprn,RGD621098,Rab1b,Rab3ip,Rabep2,Rabl5,Raf1,Scg5,Sil1,Stx17,Stx1a,Timm8a1,Tmed3,Tmed7,Tmem48,Tom1l1,Trak2,Vamp3,Vhl,Vimp,Wash,Zfand2b,Zfand6
GO.0006793	phosphorus metabolic process	61	0.00588	ENSRNOP00000000581,ENSRNOP00000001102,ENSRNOP00000001996,ENSRNOP00000002072,ENSRNOP00000002452,ENSRNOP00000002867,ENSRNOP00000003077,ENSRNOP00000003611,ENSRNOP00000004032,ENSRNOP00000005798,ENSRNOP00000006459,ENSRNOP00000008698,ENSRNOP00000008813,ENSRNOP00000010366,ENSRNOP00000012050,ENSRNOP00000013515,ENSRNOP00000013831,ENSRNOP00000014058,ENSRNOP00000015687,ENSRNOP00000016222,ENSRNOP00000016417,…	Acot2,Acpp,Acsl5,Agpat4,Akt3,Ampd3,Brsk1,Camk4,Cept1,Ckmt1b,Coq7,Csnk1g3,Cycs,Dak,Ddr1,Dgkg,Dhfr,Dlg4,Fmo1,Gas6,Glyctk,Gpam,Grk5,Gucy1a2,Gucy1b3,Hk2,Itpkb,Kalrn,Khk,Limk1,Map4k3,Mknk1,Mt3,Mup5,Nme2,Nt5c3l,Ntrk2,Nudt3,Pak3,Pcyt1b,Pdgfra,Pdk1,Pgap1,Phka1,Pip5k1a,Pla2g16,Pld1,Pon3,Ppef1,Ppm1h,Ppp3r1,Prkcb,Prkcq,Ptprn,Raf1,Ssu72,Taok2,Tgfbr3,Thnsl2,Uxs1,Xylb
GO.0009653	anatomical structure morphogenesis	52	0.00789	ENSRNOP00000001102,ENSRNOP00000001123,ENSRNOP00000001349,ENSRNOP00000002867,ENSRNOP00000003077,ENSRNOP00000004956,ENSRNOP00000005067,ENSRNOP00000005574,ENSRNOP00000006459,ENSRNOP00000008285,ENSRNOP00000008312,ENSRNOP00000008677,ENSRNOP00000008839,ENSRNOP00000009344,ENSRNOP00000010627,ENSRNOP00000012588,ENSRNOP00000013727,ENSRNOP00000016036,ENSRNOP00000016044,ENSRNOP00000016070,ENSRNOP00000016506,…	Ace,Acta1,Aldh1a2,Ampd1,Arhgef28,Brsk1,Casq1,Chrnb2,Cnnm4,Col11a1,Col2a1,Col3a1,Cryaa,Csnk2b,Ddr1,Dlg4,Ermn,Fert2,Fez1,Hopx,Ift46,Ispd,Kalrn,Kras,LOC680835,Lgi1,Lifr,Mup5,Myl3,Ndel1,Nptx1,Pak3,Pam,Pdgfra,Ppp2r1b,Prmt3,RGD1310553,RGD1311558,Scn10a,Sema5a,Sept2,Sept7,Spast,Srcin1,Tctn2,Tgfbr3,Th,Tmem106b,Top2a,Vamp3,Vhl,Wasf1
GO.0015031	protein transport	42	0.00789	ENSRNOP00000001827,ENSRNOP00000003369,ENSRNOP00000004942,ENSRNOP00000006314,ENSRNOP00000007258,ENSRNOP00000007641,ENSRNOP00000010679,ENSRNOP00000011385,ENSRNOP00000013727,ENSRNOP00000013831,ENSRNOP00000014275,ENSRNOP00000015035,ENSRNOP00000015043,ENSRNOP00000016588,ENSRNOP00000016916,ENSRNOP00000017684,ENSRNOP00000017967,ENSRNOP00000018098,ENSRNOP00000018155,ENSRNOP00000018385,ENSRNOP00000018603,…	Aagab,Abcb9,Ap4m1,Apba2,Bet1l,Cog6,Fam160a2,Gas6,Kcnb2,Kpna5,LOC361635,Magmas,Mt3,Myl12a,Npap60,Pex3,Pex6,Pgap1,Pip5k1a,Ptprn,RGD621098,Rab1b,Rab3ip,Rabep2,Rabl5,Raf1,Scg5,Sil1,Stx17,Stx1a,Timm8a1,Tmed3,Tmed7,Tmem48,Tom1l1,Trak2,Vamp3,Vhl,Vimp,Wash,Zfand2b,Zfand6
GO.0048468	cell development	46	0.00789	ENSRNOP00000002452,ENSRNOP00000002867,ENSRNOP00000003077,ENSRNOP00000004386,ENSRNOP00000005067,ENSRNOP00000006459,ENSRNOP00000007181,ENSRNOP00000008285,ENSRNOP00000008312,ENSRNOP00000008677,ENSRNOP00000008759,ENSRNOP00000009344,ENSRNOP00000010146,ENSRNOP00000013831,ENSRNOP00000016036,ENSRNOP00000016070,ENSRNOP00000016506,ENSRNOP00000018697,ENSRNOP00000019672,ENSRNOP00000020411,ENSRNOP00000020853,…	Acta1,Aldh1a2,Alg10,Apc,Arhgef28,Brsk1,Casq1,Chrnb2,Col11a1,Cryaa,Cxadr,Dgkg,Dlg4,Esr2,Fa2h,Fert2,Fez1,G6pd,Gfra1,Ispd,Kalrn,Kcnj10,LOC680835,Lgi1,Lifr,Maea,Mt3,Myoc,Nptx1,Ntrk2,Pak3,Pdgfra,Ppp2r1b,Prmt3,RGD1311558,Raf1,Sema5a,Sept2,Slc4a7,Spast,Srcin1,Stmn3,Tgfbr3,Th,Tmem106b,Vamp3
GO.0010033	response to organic substance	89	0.00922	ENSRNOP00000000274,ENSRNOP00000001123,ENSRNOP00000001154,ENSRNOP00000001307,ENSRNOP00000001532,ENSRNOP00000001752,ENSRNOP00000002316,ENSRNOP00000003077,ENSRNOP00000003182,ENSRNOP00000003611,ENSRNOP00000003977,ENSRNOP00000004386,ENSRNOP00000004956,ENSRNOP00000005067,ENSRNOP00000006322,ENSRNOP00000006562,ENSRNOP00000008285,ENSRNOP00000009344,ENSRNOP00000009402,ENSRNOP00000009546,ENSRNOP00000009705,…	Abcc3,Abcc5,Abcg2,Acaa1a,Ace,Acot2,Acsl5,Acta1,Akap6,Akt3,Aldh3a1,Apc,Aqp4,Atp2a1,Bud31,Calca,Calm1,Casq1,Cat,Chat,Col2a1,Col3a1,Cpn1,Crnkl1,Cryaa,Crym,Csnk2b,Cyp21a1,Cyp2d4,Dbh,Ddc,Dhcr24,Dhfr,Esr2,Fez1,Fmo1,G6pd,Gabbr1,Gdap2,Gpam,Gsta4,Hcn2,Hmgcs2,Hspa1a,Kcnj10,Khk,Kras,Lifr,Lox,Msi1,Mt3,Mtus1,Mup5,Myoc,ND1,Ncoa2,Nedd8,Nme2,Npr2,Nptx1,Ntrk2,Nucb2,P2rx3,P2rx4,Pam,Pdgfra,Pld1,Plod2,Prkcb,Prkcq,Pt…
GO.0043933	macromolecular complex subunit organization	58	0.00922	ENSRNOP00000001095,ENSRNOP00000001154,ENSRNOP00000001219,ENSRNOP00000001659,ENSRNOP00000001752,ENSRNOP00000002435,ENSRNOP00000002867,ENSRNOP00000003611,ENSRNOP00000004979,ENSRNOP00000005574,ENSRNOP00000005855,ENSRNOP00000006322,ENSRNOP00000009344,ENSRNOP00000009705,ENSRNOP00000010146,ENSRNOP00000010263,ENSRNOP00000011026,ENSRNOP00000011230,ENSRNOP00000012440,ENSRNOP00000013727,ENSRNOP00000013831,…	Acta1,Apc,Aqp4,Bag6,Bre,Cabin1,Casq1,Cat,Chrnb2,Col11a1,Crnkl1,Crtc1,Dlg4,Ermn,Gjb1,Hist1h1a,Hist1h1d,Hopx,Katnal1,Kcnb2,Kcnj10,Lgi1,Lox,Mrrf,Mt3,Mtrf1l,Nap1l5,Ncoa2,Ndel1,Nell1,Nme2,P2rx3,P2rx4,Pam,Pih1d1,Pkn3,Prkcb,Prmt3,Raf1,Rbmx,Scarb1,Sept11,Slc6a1,Snrpb,Spast,Stmn3,Tdrd3,Tgfbr3,Th,Tmem48,Tox4,Tuba1b,Tubb5,Ube2b,Uxs1,Vhl,Wash,Zfp148
GO.1902589	single-organism organelle organization	52	0.00922	ENSRNOP00000001095,ENSRNOP00000001219,ENSRNOP00000001349,ENSRNOP00000001794,ENSRNOP00000003077,ENSRNOP00000006322,ENSRNOP00000006459,ENSRNOP00000007641,ENSRNOP00000008813,ENSRNOP00000008839,ENSRNOP00000009119,ENSRNOP00000009344,ENSRNOP00000011026,ENSRNOP00000012588,ENSRNOP00000013831,ENSRNOP00000014275,ENSRNOP00000016417,ENSRNOP00000016588,ENSRNOP00000016633,ENSRNOP00000016742,ENSRNOP00000018098,…	Acta1,Ampd1,Anapc5,Arhgef28,Bag6,Brsk1,Casq1,Cryaa,Cxadr,Dlg4,Ermn,Fert2,Hist1h1d,Hk2,Hopx,Ift46,Katnal1,Kras,LOC680835,Map1lc3b,Mkln1,Mrrf,Mt3,Mup5,Ncoa2,Obfc1,Obsl1,Pak3,Pdgfra,Pex3,Pex6,Pip5k1a,Prkcb,Prmt3,Raf1,Sept2,Sept7,Spast,Stmn3,Stx17,Stx1a,Synj2bp,Tctn2,Tmem48,Top2a,Tuba1b,Tubb5,Ube2b,Wasf1,Wash,Zfand6,Zwint
GO.0044710	single-organism metabolic process	105	0.0095	ENSRNOP00000000274,ENSRNOP00000000581,ENSRNOP00000001309,ENSRNOP00000001545,ENSRNOP00000002072,ENSRNOP00000003611,ENSRNOP00000003713,ENSRNOP00000003812,ENSRNOP00000004032,ENSRNOP00000004206,ENSRNOP00000004864,ENSRNOP00000005855,ENSRNOP00000006335,ENSRNOP00000006459,ENSRNOP00000008698,ENSRNOP00000008813,ENSRNOP00000009342,ENSRNOP00000009402,ENSRNOP00000009555,ENSRNOP00000009634,ENSRNOP00000010366,…	Aarsd1,Abhd6,Acaa1a,Acot2,Acsl5,Acy1,Agpat4,Akr1c14,Akr1e2,Amacr,Ampd1,Ampd3,Aox3l1,As3mt,Bre,C4a,Ccbl1,Cept1,Ces1d,Chat,Cog6,Coq7,Cox4i2,Cox6a1,Cox6c,Cpt1c,Crym,Cth,Cycs,Cyp21a1,Cyp2d4,Cyp4f6,Dak,Dbh,Decr2,Dhcr24,Dlg4,Dus3l,Eepd1,Fmo3,G6pd,Gda,Gpam,Gucy1a2,Gucy1b3,Hk2,Hopx,Hsd17b7,Itpkb,Khk,LOC306766,LOC681458,Lipe,Lox,Map1lc3b,Map4k3,Mapk12,Marc2,Mpc2,Mt3,Mup5,ND1,Nabp2,Ncoa2,Nme2,Npl,Npr2,Nt5c…
GO.0030182	neuron differentiation	33	0.00988	ENSRNOP00000002452,ENSRNOP00000004386,ENSRNOP00000005067,ENSRNOP00000006459,ENSRNOP00000008285,ENSRNOP00000008312,ENSRNOP00000008677,ENSRNOP00000008759,ENSRNOP00000012727,ENSRNOP00000013727,ENSRNOP00000016036,ENSRNOP00000016506,ENSRNOP00000018697,ENSRNOP00000019672,ENSRNOP00000020411,ENSRNOP00000020853,ENSRNOP00000021757,ENSRNOP00000023535,ENSRNOP00000023667,ENSRNOP00000024261,ENSRNOP00000025902,…	Aldh1a2,Alg10,Apc,Arhgef28,Brsk1,Chrnb2,Dgkg,Dlg4,Fez1,Gfra1,Ispd,Itm2c,Kalrn,Lgi1,Lifr,Myoc,Nptx1,Ntrk2,Pak3,Prkcq,Prmt3,RGD1311558,Sema5a,Sept2,Slc4a7,Snph,Spast,Stmn3,Th,Tmem106b,Top2a,Vgf,Vhl
GO.0008104	protein localization	51	0.0104	ENSRNOP00000001827,ENSRNOP00000003369,ENSRNOP00000003527,ENSRNOP00000004942,ENSRNOP00000006314,ENSRNOP00000006562,ENSRNOP00000007258,ENSRNOP00000009402,ENSRNOP00000010679,ENSRNOP00000011385,ENSRNOP00000013727,ENSRNOP00000013831,ENSRNOP00000014275,ENSRNOP00000015035,ENSRNOP00000015043,ENSRNOP00000016588,ENSRNOP00000016916,ENSRNOP00000017684,ENSRNOP00000017967,ENSRNOP00000018098,ENSRNOP00000018155,…	Aagab,Abcb9,Akap6,Ap4m1,Apba2,Bag6,Bet1l,Cd4,Cog6,Dhcr24,Dlg4,Dpp10,Dpp6,Fam160a2,Gas6,Kcnb2,Kpna5,LOC361635,Magmas,Mt3,Myl12a,Nedd8,Npap60,Obsl1,Pex3,Pex6,Pgap1,Pip5k1a,Ptprn,RGD621098,Rab1b,Rab3ip,Rabep2,Rabl5,Raf1,Scg5,Shroom2,Sil1,Stx1a,Timm8a1,Tmed3,Tmed7,Tmem48,Tom1l1,Trak2,Vamp3,Vhl,Vimp,Wash,Zfand2b,Zfand6
GO.0000902	cell morphogenesis	27	0.0115	ENSRNOP00000001349,ENSRNOP00000002867,ENSRNOP00000005067,ENSRNOP00000005574,ENSRNOP00000006459,ENSRNOP00000008285,ENSRNOP00000008312,ENSRNOP00000008677,ENSRNOP00000008839,ENSRNOP00000016036,ENSRNOP00000016070,ENSRNOP00000019011,ENSRNOP00000020411,ENSRNOP00000020853,ENSRNOP00000021758,ENSRNOP00000024261,ENSRNOP00000024266,ENSRNOP00000028200,ENSRNOP00000033679,ENSRNOP00000033763,ENSRNOP00000039072,…	Arhgef28,Brsk1,Chrnb2,Cryaa,Dlg4,Fert2,Fez1,Ift46,Ispd,Kalrn,LOC680835,Lgi1,Lifr,Ndel1,Nptx1,Pak3,Prmt3,RGD1311558,Sept2,Sept7,Spast,Srcin1,Tctn2,Tgfbr3,Tmem106b,Vamp3,Wasf1
GO.0006629	lipid metabolic process	42	0.012	ENSRNOP00000000274,ENSRNOP00000003812,ENSRNOP00000006335,ENSRNOP00000008312,ENSRNOP00000008698,ENSRNOP00000009402,ENSRNOP00000010891,ENSRNOP00000011230,ENSRNOP00000011633,ENSRNOP00000011880,ENSRNOP00000012271,ENSRNOP00000013515,ENSRNOP00000016669,ENSRNOP00000017104,ENSRNOP00000017967,ENSRNOP00000018090,ENSRNOP00000018532,ENSRNOP00000021812,ENSRNOP00000022126,ENSRNOP00000023835,ENSRNOP00000024213,…	Abhd6,Acaa1a,Acot2,Acox3,Acsl5,Agpat4,Akr1c14,Amacr,Cat,Cept1,Ces1d,Cpt1c,Cyp21a1,Cyp2d4,Cyp4f6,Decr2,Dhcr24,Far1,G6pd,Gpam,Hmgcs2,Hsd17b7,Ispd,LOC681458,Lipe,Mt3,Pafah2,Pam,Pcyt1b,Pgap1,Phka1,Pip5k1a,Pla2g16,Pla2g6,Plcb4,Plce1,Pld1,Pnpla7,Ptgis,Smpd3,Th,Thnsl2
GO.0010951	negative regulation of endopeptidase activity	16	0.012	ENSRNOP00000009402,ENSRNOP00000009467,ENSRNOP00000013175,ENSRNOP00000013896,ENSRNOP00000013905,ENSRNOP00000013961,ENSRNOP00000014073,ENSRNOP00000019969,ENSRNOP00000024677,ENSRNOP00000025669,ENSRNOP00000037902,ENSRNOP00000040516,ENSRNOP00000050605,ENSRNOP00000055278,ENSRNOP00000056600,ENSRNOP00000065714	A1i3,C4a,Cryaa,Dhcr24,Gas6,Hspa1a,Kng1,LOC299282,Mt3,Mug1,Pzp,Serpina3k,Serpina3m,Serpina3n,Serpinb1a,Serpini1
GO.0044281	small molecule metabolic process	58	0.0127	ENSRNOP00000000581,ENSRNOP00000003611,ENSRNOP00000003713,ENSRNOP00000003812,ENSRNOP00000004206,ENSRNOP00000005677,ENSRNOP00000006335,ENSRNOP00000008698,ENSRNOP00000008813,ENSRNOP00000009402,ENSRNOP00000009555,ENSRNOP00000009634,ENSRNOP00000010891,ENSRNOP00000011230,ENSRNOP00000011880,ENSRNOP00000012050,ENSRNOP00000013515,ENSRNOP00000014058,ENSRNOP00000015852,ENSRNOP00000016417,ENSRNOP00000016669,…	Aarsd1,Acaa1a,Acot2,Acox3,Acsl5,Acy1,Amacr,Ampd1,Ampd3,As3mt,Cat,Ccbl1,Cept1,Coq7,Cpt1c,Cth,Cycs,Cyp21a1,Cyp2d4,Cyp4f6,Dak,Dbh,Ddc,Decr2,Dhcr24,Dlg4,Fa2h,Far1,Fmo1,Gda,Gucy1a2,Gucy1b3,Hk2,Hmgcs2,Hsd17b7,LOC681458,Lipe,Mpc2,Mt3,Nme2,Npl,Npr2,Nt5c3l,Nudt3,Pam,Pcyt1b,Phka1,Pon3,Prkcb,Ptgis,Sardh,Scarb1,Soat1,Th,Thnsl2,Ugt1a1,Uxs1,Xdh
GO.0051128	regulation of cellular component organization	61	0.0127	ENSRNOP00000001102,ENSRNOP00000001996,ENSRNOP00000003369,ENSRNOP00000003611,ENSRNOP00000003859,ENSRNOP00000004386,ENSRNOP00000005574,ENSRNOP00000006459,ENSRNOP00000006562,ENSRNOP00000008285,ENSRNOP00000008839,ENSRNOP00000008879,ENSRNOP00000009119,ENSRNOP00000009559,ENSRNOP00000009705,ENSRNOP00000010346,ENSRNOP00000010630,ENSRNOP00000010690,ENSRNOP00000013831,ENSRNOP00000014091,ENSRNOP00000014153,…	Afap1,Akap6,Akr1e2,Ampd1,Apc,Cfdp1,Chrnb2,Crtc1,Cryaa,Csnk1g3,Cth,Ddr1,Dlg4,Dpp6,Ermn,Fert2,Fez1,Gas6,Gda,Hspa1l,Igfbp4,Itm2c,Kalrn,LOC680835,Lgi1,Limk1,Lrrc4b,Lrrn1,Mkln1,Mt3,Myl12a,Myoc,Ndel1,Nf2,Nme2,Ntrk2,Obsl1,Oscp1,Pak3,Pam,Pex3,Pla2g6,Pld1,Ppm1e,Prkcq,Raf1,Rapgef4,Scarb1,Sema5a,Sept7,Slc6a1,Spast,Srcin1,Stmn3,Stx1a,Synj2bp,Tom1l1,Trim9,Wasf1,Wash,Yipf1
GO.1902582	single-organism intracellular transport	34	0.0127	ENSRNOP00000000444,ENSRNOP00000001827,ENSRNOP00000004206,ENSRNOP00000005067,ENSRNOP00000006314,ENSRNOP00000007641,ENSRNOP00000008813,ENSRNOP00000013727,ENSRNOP00000015035,ENSRNOP00000015043,ENSRNOP00000015233,ENSRNOP00000015620,ENSRNOP00000016588,ENSRNOP00000018098,ENSRNOP00000018385,ENSRNOP00000019011,ENSRNOP00000019740,ENSRNOP00000020003,ENSRNOP00000021048,ENSRNOP00000021524,ENSRNOP00000022582,…	Ap4m1,Atp2a1,Cog6,Crym,Efha1,Fam160a2,Fam21c,Gas6,Hk2,Ift46,Kcnb2,Kpna5,LOC606294,Magmas,Micu1,Mpc2,Mt3,Myl12a,Nptx1,Pex3,Pex6,Pip5k1a,RGD621098,Rab1b,Rps28,Spast,Stx17,Timm8a1,Trak2,Trappc2l,Vhl,Wash,Zfand2b,Zfand6
GO.0007399	nervous system development	65	0.0139	ENSRNOP00000000444,ENSRNOP00000001307,ENSRNOP00000001996,ENSRNOP00000002452,ENSRNOP00000003077,ENSRNOP00000003611,ENSRNOP00000004386,ENSRNOP00000004956,ENSRNOP00000005067,ENSRNOP00000006459,ENSRNOP00000008285,ENSRNOP00000008312,ENSRNOP00000008637,ENSRNOP00000008677,ENSRNOP00000008759,ENSRNOP00000010627,ENSRNOP00000010630,ENSRNOP00000011026,ENSRNOP00000011135,ENSRNOP00000011837,ENSRNOP00000012727,…	Ace,Akr1c14,Alg10,Ampd1,Apc,Arhgef28,Bag6,Bcan,Brsk1,Bud31,Chrnb2,Col3a1,Crnkl1,Crtc1,Cttnbp2,Dgkg,Dlg4,Esr2,Fa2h,Fez1,G6pd,Gas6,Gfra1,Hcn2,Hmgcs2,Ispd,Kalrn,LOC606294,LOC680835,LOC681458,Lgi1,Lifr,Limk1,Mt3,Myoc,Ncoa2,Nme2,Nptx1,Nradd,Ntrk2,Obsl1,Pak3,Pam,Pclo,Pdgfra,Pgap1,Pllp,Prkcq,Prmt3,RGD1311558,Rapgef4,Rbm45,Sema5a,Sept2,Slc4a7,Slc7a5,Snph,Spast,Srcin1,Stmn3,Tmem106b,Tnfrsf21,Top2a,Vgf,Vhl
GO.0032502	developmental process	122	0.0139	ENSRNOP00000000274,ENSRNOP00000000444,ENSRNOP00000000528,ENSRNOP00000001102,ENSRNOP00000001123,ENSRNOP00000001154,ENSRNOP00000001307,ENSRNOP00000001309,ENSRNOP00000001349,ENSRNOP00000001532,ENSRNOP00000001996,ENSRNOP00000002452,ENSRNOP00000002640,ENSRNOP00000003077,ENSRNOP00000003182,ENSRNOP00000003611,ENSRNOP00000004032,ENSRNOP00000004386,ENSRNOP00000005067,ENSRNOP00000006459,ENSRNOP00000007181,…	Abcg2,Ace,Acta1,Akr1c14,Aldh3a1,Alg10,Ampd1,Apba2,Apc,Arhgef28,Bag6,Bcan,Brsk1,Bud31,Camk4,Casq1,Cd4,Cfdp1,Chat,Chrnb2,Clcn2,Cldn1,Cnnm4,Col11a1,Col2a1,Crnkl1,Crtc1,Csnk2b,Cttnbp2,Cxadr,Dbh,Ddc,Ddr1,Dgkg,Dlg4,Dnase2a,Ermn,Esr2,Fa2h,Fert2,Fez1,G6pd,Gab2,Gabbr1,Gfra1,Gsta3,Hcn2,Hk2,Hmgcs2,Hopx,Ift46,Ispd,Itpkb,Kalrn,Kazn,Kras,LOC606294,LOC680835,LOC681458,Lgi1,Lifr,Limk1,Lox,Maea,Mapk12,Mea1,Msi1,M…
GO.0033036	macromolecule localization	57	0.0151	ENSRNOP00000001827,ENSRNOP00000003369,ENSRNOP00000003527,ENSRNOP00000003977,ENSRNOP00000004463,ENSRNOP00000004942,ENSRNOP00000006314,ENSRNOP00000006562,ENSRNOP00000007258,ENSRNOP00000009402,ENSRNOP00000010679,ENSRNOP00000011385,ENSRNOP00000013727,ENSRNOP00000013831,ENSRNOP00000014275,ENSRNOP00000015035,ENSRNOP00000015043,ENSRNOP00000016588,ENSRNOP00000016916,ENSRNOP00000017684,ENSRNOP00000017967,…	Aagab,Abcb9,Abcc3,Acsl5,Akap6,Ap4m1,Apba2,Bag6,Bet1l,Cd4,Cog6,Dhcr24,Dlg4,Dpp10,Dpp6,Fam160a2,Gas6,Gulp1,Kcnb2,Kpna5,LOC361635,Magmas,Mt3,Myl12a,Nedd8,Npap60,Obsl1,Pex3,Pex6,Pgap1,Pip5k1a,Ptprn,RGD1311648,RGD621098,Rab1b,Rab3ip,Rabep2,Rabl5,Raf1,Rps28,Scarb1,Scg5,Shroom2,Sil1,Stx1a,Timm8a1,Tmed3,Tmed7,Tmem48,Tom1l1,Trak2,Vamp3,Vhl,Vimp,Wash,Zfand2b,Zfand6
GO.0042221	response to chemical	103	0.0151	ENSRNOP00000000274,ENSRNOP00000001123,ENSRNOP00000001154,ENSRNOP00000001307,ENSRNOP00000001532,ENSRNOP00000001752,ENSRNOP00000002072,ENSRNOP00000002316,ENSRNOP00000003077,ENSRNOP00000003182,ENSRNOP00000003611,ENSRNOP00000003859,ENSRNOP00000003977,ENSRNOP00000004386,ENSRNOP00000004956,ENSRNOP00000005067,ENSRNOP00000006322,ENSRNOP00000006562,ENSRNOP00000008285,ENSRNOP00000008312,ENSRNOP00000009344,…	Abcc3,Abcc5,Abcg2,Acaa1a,Ace,Acot2,Acsl5,Acta1,Akap6,Akt3,Aldh3a1,Apc,Aqp4,As3mt,Atp2a1,Bud31,Calm1,Casq1,Cat,Chat,Col2a1,Col3a1,Coq7,Cpn1,Crnkl1,Cryaa,Crym,Csnk2b,Cxadr,Cyp21a1,Cyp2d4,Dbh,Ddc,Dhcr24,Dhfr,Esr2,Fez1,Fmo1,Fndc1,Gabbr1,Gdap2,Gpam,Grk5,Gsta3,Gsta4,Hcn2,Hmgcs2,Hspa1a,Ispd,Kcnj10,Khk,Kras,Lgi1,Lifr,Lipe,Lox,Msi1,Mtus1,Mup5,Myoc,ND1,Ncoa2,Nedd8,Nme2,Npr2,Nptx1,Ntrk2,Nucb2,P2rx3,P2rx4,Pa…
GO.0022008	neurogenesis	47	0.0153	ENSRNOP00000001996,ENSRNOP00000002452,ENSRNOP00000003077,ENSRNOP00000003611,ENSRNOP00000004386,ENSRNOP00000004956,ENSRNOP00000005067,ENSRNOP00000006459,ENSRNOP00000008285,ENSRNOP00000008312,ENSRNOP00000008677,ENSRNOP00000008759,ENSRNOP00000010146,ENSRNOP00000010627,ENSRNOP00000010630,ENSRNOP00000012727,ENSRNOP00000013727,ENSRNOP00000015918,ENSRNOP00000016036,ENSRNOP00000016070,ENSRNOP00000016506,…	Ace,Aldh1a2,Alg10,Apc,Arhgef28,Brsk1,Chrnb2,Col3a1,Crtc1,Dgkg,Dlg4,Fa2h,Fez1,Gas6,Gfra1,Ispd,Kalrn,Kcnj10,LOC680835,Lgi1,Lifr,Limk1,Mt3,Myoc,Nme2,Nptx1,Ntrk2,Obsl1,Pak3,Pdgfra,Prkcq,Prmt3,RGD1311558,Rapgef4,Sema5a,Sept2,Slc4a7,Snph,Spast,Srcin1,Stmn3,Th,Tmem106b,Tnfrsf21,Top2a,Vgf,Vhl
GO.0044767	single-organism developmental process	121	0.0153	ENSRNOP00000000274,ENSRNOP00000000444,ENSRNOP00000000528,ENSRNOP00000001102,ENSRNOP00000001123,ENSRNOP00000001154,ENSRNOP00000001307,ENSRNOP00000001309,ENSRNOP00000001349,ENSRNOP00000001532,ENSRNOP00000001996,ENSRNOP00000002452,ENSRNOP00000002640,ENSRNOP00000003077,ENSRNOP00000003182,ENSRNOP00000003611,ENSRNOP00000004032,ENSRNOP00000004386,ENSRNOP00000005067,ENSRNOP00000006459,ENSRNOP00000007181,…	Abcg2,Ace,Acta1,Akr1c14,Aldh3a1,Alg10,Ampd1,Apba2,Apc,Arhgef28,Bag6,Bcan,Brsk1,Bud31,Camk4,Casq1,Cd4,Cfdp1,Chat,Chrnb2,Clcn2,Cldn1,Cnnm4,Col11a1,Col2a1,Crnkl1,Crtc1,Csnk2b,Cttnbp2,Cxadr,Dbh,Ddc,Ddr1,Dgkg,Dlg4,Dnase2a,Ermn,Esr2,Fa2h,Fert2,Fez1,G6pd,Gab2,Gabbr1,Gfra1,Gsta3,Hcn2,Hk2,Hmgcs2,Hopx,Ift46,Ispd,Itpkb,Kalrn,Kazn,Kras,LOC606294,LOC680835,LOC681458,Lgi1,Lifr,Limk1,Lox,Maea,Mapk12,Mea1,Msi1,M…
GO.0006996	organelle organization	66	0.0161	ENSRNOP00000001095,ENSRNOP00000001219,ENSRNOP00000001349,ENSRNOP00000001659,ENSRNOP00000001794,ENSRNOP00000003077,ENSRNOP00000005067,ENSRNOP00000005855,ENSRNOP00000006314,ENSRNOP00000006322,ENSRNOP00000006459,ENSRNOP00000007181,ENSRNOP00000007641,ENSRNOP00000008637,ENSRNOP00000008813,ENSRNOP00000008839,ENSRNOP00000009119,ENSRNOP00000010263,ENSRNOP00000011026,ENSRNOP00000012440,ENSRNOP00000012588,…	Acta1,Ampd1,Anapc5,Arhgef28,Bag6,Bre,Brsk1,Cabin1,Cryaa,Cxadr,Dlg4,Ermn,Fam160a2,Fert2,Hist1h1a,Hk2,Hopx,Ift46,Ighmbp2,Katnal1,Kras,LOC680835,Maea,Magmas,Map1lc3b,Mkln1,Mob4,Mrrf,Mt3,Mup5,Nap1l5,Ncoa2,Nptx1,Obfc1,Obsl1,Pak3,Pclo,Pdgfra,Pip5k1a,Pkn3,Prkcb,Prmt3,Ptprn,Rab1b,Raf1,Sept2,Sept7,Shroom2,Spast,Stmn3,Stx17,Stx1a,Synj2bp,Tctn2,Tdrd3,Timm8a1,Tmem48,Top2a,Tox4,Tuba1b,Tubb5,Ube2b,Wasf1,Wash,Z…
GO.0008610	lipid biosynthetic process	23	0.0161	ENSRNOP00000003812,ENSRNOP00000008312,ENSRNOP00000008698,ENSRNOP00000009402,ENSRNOP00000010891,ENSRNOP00000016669,ENSRNOP00000017967,ENSRNOP00000018090,ENSRNOP00000018532,ENSRNOP00000022126,ENSRNOP00000024213,ENSRNOP00000025625,ENSRNOP00000026122,ENSRNOP00000028609,ENSRNOP00000032597,ENSRNOP00000034466,ENSRNOP00000037516,ENSRNOP00000038045,ENSRNOP00000040100,ENSRNOP00000046508,ENSRNOP00000050050,…	Acsl5,Agpat4,Amacr,Cept1,Cyp21a1,Dhcr24,Fa2h,Far1,G6pd,Gpam,Hmgcs2,Hsd17b7,Ispd,LOC681458,Pcyt1b,Pgap1,Phka1,Pip5k1a,Pla2g16,Pld1,Ptgis,Scarb1,Thnsl2
GO.0048667	cell morphogenesis involved in neuron differentiation	15	0.0161	ENSRNOP00000005067,ENSRNOP00000005574,ENSRNOP00000006459,ENSRNOP00000008285,ENSRNOP00000008312,ENSRNOP00000008677,ENSRNOP00000020411,ENSRNOP00000020853,ENSRNOP00000028200,ENSRNOP00000033679,ENSRNOP00000033763,ENSRNOP00000039072,ENSRNOP00000059045,ENSRNOP00000059196,ENSRNOP00000061843	Arhgef28,Brsk1,Chrnb2,Dlg4,Fez1,Ispd,Kalrn,Lgi1,Ndel1,Nptx1,Pak3,Prmt3,RGD1311558,Spast,Tmem106b
GO.1902580	single-organism cellular localization	30	0.0161	ENSRNOP00000003527,ENSRNOP00000005574,ENSRNOP00000006314,ENSRNOP00000006637,ENSRNOP00000008637,ENSRNOP00000009119,ENSRNOP00000009559,ENSRNOP00000013727,ENSRNOP00000014275,ENSRNOP00000015043,ENSRNOP00000018098,ENSRNOP00000020003,ENSRNOP00000021048,ENSRNOP00000021524,ENSRNOP00000022049,ENSRNOP00000022582,ENSRNOP00000024677,ENSRNOP00000025219,ENSRNOP00000025669,ENSRNOP00000027682,ENSRNOP00000028609,…	Apba2,Bag6,Ddc,Dlg4,Dpp10,Dpp6,Gas6,Kcnb2,Kpna5,Magmas,Mt3,Myl12a,Ndel1,Pclo,Pex3,Pex6,Pip5k1a,RGD621098,Rab1b,Stx1a,Synj2bp,Syt2,Th,Timm8a1,Tmem48,Trim9,Vamp3,Vhl,Zfand2b,Zfand6
GO.0048699	generation of neurons	44	0.0169	ENSRNOP00000001996,ENSRNOP00000002452,ENSRNOP00000003611,ENSRNOP00000004386,ENSRNOP00000004956,ENSRNOP00000005067,ENSRNOP00000006459,ENSRNOP00000008285,ENSRNOP00000008312,ENSRNOP00000008677,ENSRNOP00000008759,ENSRNOP00000010627,ENSRNOP00000010630,ENSRNOP00000012727,ENSRNOP00000013727,ENSRNOP00000015918,ENSRNOP00000016036,ENSRNOP00000016070,ENSRNOP00000016506,ENSRNOP00000018697,ENSRNOP00000019672,…	Ace,Aldh1a2,Alg10,Apc,Arhgef28,Brsk1,Chrnb2,Col3a1,Crtc1,Dgkg,Dlg4,Fez1,Gas6,Gfra1,Ispd,Kalrn,LOC680835,Lgi1,Lifr,Limk1,Mt3,Myoc,Nme2,Nptx1,Ntrk2,Obsl1,Pak3,Prkcq,Prmt3,RGD1311558,Rapgef4,Sema5a,Sept2,Slc4a7,Snph,Spast,Srcin1,Stmn3,Th,Tmem106b,Tnfrsf21,Top2a,Vgf,Vhl
GO.0009404	toxin metabolic process	5	0.0179	ENSRNOP00000027223,ENSRNOP00000027682,ENSRNOP00000044613,ENSRNOP00000046774,ENSRNOP00000064520	As3mt,Ddc,Fmo1,Pam,Th
GO.0045861	negative regulation of proteolysis	18	0.0186	ENSRNOP00000009402,ENSRNOP00000009467,ENSRNOP00000013175,ENSRNOP00000013896,ENSRNOP00000013905,ENSRNOP00000013961,ENSRNOP00000014073,ENSRNOP00000019969,ENSRNOP00000024677,ENSRNOP00000025669,ENSRNOP00000037902,ENSRNOP00000040516,ENSRNOP00000050605,ENSRNOP00000052883,ENSRNOP00000055278,ENSRNOP00000056600,ENSRNOP00000057557,ENSRNOP00000065714	A1i3,Bag6,C4a,Cryaa,Dhcr24,Gas6,Hspa1a,Kng1,LOC299282,Mt3,Mug1,Nell1,Pzp,Serpina3k,Serpina3m,Serpina3n,Serpinb1a,Serpini1
GO.0055085	transmembrane transport	46	0.0186	ENSRNOP00000001234,ENSRNOP00000001545,ENSRNOP00000001752,ENSRNOP00000001866,ENSRNOP00000002316,ENSRNOP00000003739,ENSRNOP00000003895,ENSRNOP00000003977,ENSRNOP00000004206,ENSRNOP00000004979,ENSRNOP00000006314,ENSRNOP00000007604,ENSRNOP00000008759,ENSRNOP00000009546,ENSRNOP00000010146,ENSRNOP00000010418,ENSRNOP00000011298,ENSRNOP00000011837,ENSRNOP00000014407,ENSRNOP00000016440,ENSRNOP00000016755,…	Abcb7,Abcb9,Abcc3,Abcc5,Abcg2,Aqp4,Atp2a1,Atp2a3,Cacnb3,Chrnb2,Clcn2,Clcn3,Clcn5,Clcn7,Clic5,Cnnm4,Cox4i2,Cox6a1,Cox6c,Fxyd6,Gas6,Gjb1,Hcn2,Kcnb2,Kcnj10,Magmas,Mpc2,P2rx3,P2rx4,Pex6,Rhd,Scarb1,Scn10a,Scn9a,Sfxn5,Slc1a2,Slc25a42,Slc2a3,Slc36a1,Slc36a2,Slc4a7,Slc4a8,Slc7a1,Slc7a5,Tpcn1,Zfand2b
GO.0050789	regulation of biological process	178	0.0214	ENSRNOP00000000274,ENSRNOP00000001102,ENSRNOP00000001234,ENSRNOP00000001307,ENSRNOP00000001349,ENSRNOP00000001659,ENSRNOP00000001752,ENSRNOP00000001866,ENSRNOP00000001996,ENSRNOP00000002072,ENSRNOP00000002435,ENSRNOP00000002867,ENSRNOP00000003077,ENSRNOP00000003182,ENSRNOP00000003369,ENSRNOP00000003527,ENSRNOP00000003611,ENSRNOP00000003859,ENSRNOP00000003895,ENSRNOP00000004032,ENSRNOP00000004386,…	A1i3,Ace,Ace2,Acsl5,Acta1,Akap6,Akr1e2,Akt3,Aldh1a2,Aldh3a1,Apba2,Aqp4,Arhgef28,Atp2a1,Bcan,Bre,Brsk1,Bud31,Cabin1,Calm1,Casq1,Cd4,Cd48,Cfdp1,Clcn2,Clcn3,Clcn5,Clcn7,Clic5,Cryaa,Csnk1g3,Cth,Cycs,Dak,Ddr1,Dhcr24,Dlg4,Dpp10,Dpp6,Ermn,Esr2,Fa2h,Fez1,Fndc1,Fxyd6,Gab2,Gabbr1,Gda,Gkap1,Gpam,Gpr116,Gtf2a1,Gucy1a2,Gucy1b3,Hcn2,Hist1h1d,Hk2,Hopx,Hspa1a,Hspa1l,Ift46,Ighmbp2,Il33,Itm2c,Itpkb,Kalrn,Kcnb2,Kng…
GO.0009725	response to hormone	53	0.0218	ENSRNOP00000001123,ENSRNOP00000001532,ENSRNOP00000002316,ENSRNOP00000002867,ENSRNOP00000003077,ENSRNOP00000003182,ENSRNOP00000003611,ENSRNOP00000003977,ENSRNOP00000009402,ENSRNOP00000009546,ENSRNOP00000009705,ENSRNOP00000010146,ENSRNOP00000010627,ENSRNOP00000011026,ENSRNOP00000011230,ENSRNOP00000011837,ENSRNOP00000012588,ENSRNOP00000013515,ENSRNOP00000014073,ENSRNOP00000016044,ENSRNOP00000016742,…	Abcc3,Abcc5,Abcg2,Acaa1a,Ace,Acot2,Acsl5,Acta1,Akt3,Aldh1a2,Aldh3a1,Aqp4,Atp2a1,Calm1,Cat,Col2a1,Cpn1,Cryaa,Crym,Csnk2b,Cyp21a1,Dbh,Dhcr24,Esr2,Fert2,Gpam,Hcn2,Hmgcs2,Kcnj10,Khk,Kras,Lox,Msi1,Mt3,Mtus1,Mup5,Ncoa2,Nme2,Nucb2,Pam,Pdgfra,Pld1,Plod2,Prkcq,Ptprn,Serpina3n,Slc6a1,Tgfbr3,Th,Top2a,Ube2b,Ugt1a1,Wdr6
GO.0009743	response to carbohydrate	19	0.0227	ENSRNOP00000003611,ENSRNOP00000005067,ENSRNOP00000009705,ENSRNOP00000010627,ENSRNOP00000011230,ENSRNOP00000011298,ENSRNOP00000013831,ENSRNOP00000016417,ENSRNOP00000022126,ENSRNOP00000024677,ENSRNOP00000025902,ENSRNOP00000026122,ENSRNOP00000026654,ENSRNOP00000027682,ENSRNOP00000027753,ENSRNOP00000031629,ENSRNOP00000046296,ENSRNOP00000050050,ENSRNOP00000063720	Ace,Acsl5,Aqp4,Cat,Gas6,Gpam,Hmgcs2,Khk,Nme2,Nptx1,Nucb2,P2rx3,Prkcb,Prkcq,Ptprn,Raf1,Slc2a3,Slc6a1,Th
GO.0048856	anatomical structure development	107	0.0227	ENSRNOP00000000444,ENSRNOP00000001102,ENSRNOP00000001123,ENSRNOP00000001307,ENSRNOP00000001309,ENSRNOP00000001349,ENSRNOP00000001532,ENSRNOP00000001996,ENSRNOP00000002452,ENSRNOP00000002640,ENSRNOP00000003077,ENSRNOP00000003611,ENSRNOP00000004032,ENSRNOP00000004386,ENSRNOP00000005067,ENSRNOP00000006459,ENSRNOP00000007181,ENSRNOP00000008285,ENSRNOP00000008312,ENSRNOP00000008637,ENSRNOP00000008677,…	Abcg2,Ace,Acta1,Akr1c14,Alg10,Ampd1,Apba2,Apc,Arhgef28,Bag6,Bcan,Brsk1,Bud31,Camk4,Casq1,Cat,Cd4,Chat,Chrnb2,Clcn2,Cldn1,Cnnm4,Col11a1,Col2a1,Crnkl1,Crtc1,Csnk2b,Cttnbp2,Cxadr,Dbh,Ddr1,Dgkg,Dlg4,Dnase2a,Ermn,Esr2,Fa2h,Fert2,Fez1,G6pd,Gab2,Gfra1,Hcn2,Hk2,Hmgcs2,Hopx,Ift46,Ispd,Itpkb,Kalrn,Kazn,Kras,LOC606294,LOC680835,LOC681458,Lgi1,Lifr,Limk1,Lox,Maea,Mapk12,Msi1,Mt3,Mup5,Myh4,Mylpf,Myoc,Ncoa2,Nm…
GO.0032990	cell part morphogenesis	22	0.0232	ENSRNOP00000001349,ENSRNOP00000005067,ENSRNOP00000005574,ENSRNOP00000006459,ENSRNOP00000008285,ENSRNOP00000008312,ENSRNOP00000008677,ENSRNOP00000008839,ENSRNOP00000016036,ENSRNOP00000019011,ENSRNOP00000020411,ENSRNOP00000020853,ENSRNOP00000024261,ENSRNOP00000028200,ENSRNOP00000033679,ENSRNOP00000033763,ENSRNOP00000039072,ENSRNOP00000047327,ENSRNOP00000059045,ENSRNOP00000059196,ENSRNOP00000061843,…	Arhgef28,Brsk1,Chrnb2,Dlg4,Fez1,Ift46,Ispd,Kalrn,Lgi1,Lifr,Mup5,Ndel1,Nptx1,Pak3,Prmt3,RGD1311558,Sept2,Sept7,Spast,Tctn2,Tmem106b,Wasf1
GO.0044255	cellular lipid metabolic process	33	0.0233	ENSRNOP00000000274,ENSRNOP00000005677,ENSRNOP00000006335,ENSRNOP00000008312,ENSRNOP00000008698,ENSRNOP00000010891,ENSRNOP00000011230,ENSRNOP00000011880,ENSRNOP00000012271,ENSRNOP00000013515,ENSRNOP00000016669,ENSRNOP00000017967,ENSRNOP00000018090,ENSRNOP00000018532,ENSRNOP00000021812,ENSRNOP00000022126,ENSRNOP00000024213,ENSRNOP00000025669,ENSRNOP00000026122,ENSRNOP00000027518,ENSRNOP00000027682,…	Abhd6,Acaa1a,Acot2,Acox3,Acsl5,Agpat4,Amacr,Cat,Cept1,Ces1d,Cpt1c,Cyp2d4,Cyp4f6,Decr2,Far1,Gpam,Hmgcs2,Ispd,LOC681458,Lipe,Mt3,Pam,Pcyt1b,Pgap1,Phka1,Pip5k1a,Pla2g16,Pld1,Ptgis,Smpd3,Soat1,Th,Thnsl2
GO.0051049	regulation of transport	61	0.0251	ENSRNOP00000001752,ENSRNOP00000001866,ENSRNOP00000003527,ENSRNOP00000003895,ENSRNOP00000005574,ENSRNOP00000006562,ENSRNOP00000006637,ENSRNOP00000008813,ENSRNOP00000009119,ENSRNOP00000009344,ENSRNOP00000009559,ENSRNOP00000009705,ENSRNOP00000010146,ENSRNOP00000010627,ENSRNOP00000010630,ENSRNOP00000010679,ENSRNOP00000011837,ENSRNOP00000015918,ENSRNOP00000016070,ENSRNOP00000016361,ENSRNOP00000016417,…	Ace,Acsl5,Akap6,Akt3,Ampd1,Cacnb3,Calm1,Camk4,Casq1,Chrnb2,Clcn2,Clcn3,Clcn5,Clcn7,Clic5,Dlg4,Dpp10,Dpp6,Fert2,Fndc1,Fxyd6,Gab2,Gabbr1,Gas6,Hcn2,Hk2,Hspa1l,Kcnb2,Kcnj10,Kpna5,Mup5,Ndel1,Nolc1,Ntrk2,Nucb2,Oscp1,P2rx4,Pam,Pla2g6,Plcb4,Pld1,Prkcb,Prkcq,RGD1311164,Rapgef4,Scarb1,Scg5,Scn10a,Scn9a,Sema5a,Sept2,Sept5,Slc36a2,Slc6a1,Srcin1,Synj2bp,Syt2,Tnfrsf21,Tpcn1,Trim9,Vamp3
GO.0006820	anion transport	23	0.0253	ENSRNOP00000001234,ENSRNOP00000002316,ENSRNOP00000003895,ENSRNOP00000003977,ENSRNOP00000004206,ENSRNOP00000007604,ENSRNOP00000008759,ENSRNOP00000009705,ENSRNOP00000011298,ENSRNOP00000016440,ENSRNOP00000016755,ENSRNOP00000019618,ENSRNOP00000021524,ENSRNOP00000022126,ENSRNOP00000023615,ENSRNOP00000025784,ENSRNOP00000027615,ENSRNOP00000043825,ENSRNOP00000045523,ENSRNOP00000054347,ENSRNOP00000060874,…	Abcc3,Abcc5,Acsl5,Clcn2,Clcn3,Clcn5,Clcn7,Clic5,Mpc2,Pex3,Scarb1,Sfxn5,Slc1a2,Slc25a42,Slc2a3,Slc36a1,Slc36a2,Slc4a7,Slc4a8,Slc6a1,Slc7a1,Slc7a5,Slc7a8
GO.0006886	intracellular protein transport	25	0.0257	ENSRNOP00000001827,ENSRNOP00000003369,ENSRNOP00000006314,ENSRNOP00000007641,ENSRNOP00000010679,ENSRNOP00000013727,ENSRNOP00000015035,ENSRNOP00000015043,ENSRNOP00000016916,ENSRNOP00000017967,ENSRNOP00000018098,ENSRNOP00000020003,ENSRNOP00000021048,ENSRNOP00000021524,ENSRNOP00000022582,ENSRNOP00000024677,ENSRNOP00000025219,ENSRNOP00000025669,ENSRNOP00000028609,ENSRNOP00000039571,ENSRNOP00000040699,…	Ap4m1,Gas6,Kcnb2,Kpna5,Magmas,Mt3,Myl12a,Pex3,Pex6,Pgap1,Pip5k1a,RGD621098,Rab1b,Rabl5,Scg5,Stx17,Stx1a,Timm8a1,Tom1l1,Trak2,Vamp3,Vhl,Vimp,Zfand2b,Zfand6
GO.0055114	oxidation-reduction process	39	0.0311	ENSRNOP00000001545,ENSRNOP00000003812,ENSRNOP00000004864,ENSRNOP00000006335,ENSRNOP00000009402,ENSRNOP00000009555,ENSRNOP00000009634,ENSRNOP00000010418,ENSRNOP00000010891,ENSRNOP00000011880,ENSRNOP00000014058,ENSRNOP00000014407,ENSRNOP00000018090,ENSRNOP00000018259,ENSRNOP00000021757,ENSRNOP00000022988,ENSRNOP00000023125,ENSRNOP00000023133,ENSRNOP00000023835,ENSRNOP00000025625,ENSRNOP00000025669,…	Acaa1a,Akr1c14,Akr1e2,Aldh1a2,Aox3l1,Coq7,Cox4i2,Cox6a1,Cox6c,Cpt1c,Crym,Cycs,Cyp21a1,Cyp2d4,Cyp4f6,Dbh,Decr2,Dhcr24,Dhfr,Dus3l,Fa2h,Fmo3,G6pd,Hsd17b7,LOC306766,LOC681458,Lox,Marc2,Mt3,Mup5,ND1,Pam,Phka1,Plod2,Ppp1r1a,Ptgis,Sardh,Th,Xdh
GO.0009719	response to endogenous stimulus	66	0.033	ENSRNOP00000001123,ENSRNOP00000001532,ENSRNOP00000001752,ENSRNOP00000002316,ENSRNOP00000003077,ENSRNOP00000003182,ENSRNOP00000003611,ENSRNOP00000003977,ENSRNOP00000004386,ENSRNOP00000004956,ENSRNOP00000006562,ENSRNOP00000009402,ENSRNOP00000009546,ENSRNOP00000009705,ENSRNOP00000010146,ENSRNOP00000010627,ENSRNOP00000010630,ENSRNOP00000011026,ENSRNOP00000011230,ENSRNOP00000011837,ENSRNOP00000012346,…	Abcc3,Abcc5,Abcg2,Acaa1a,Ace,Acot2,Acsl5,Acta1,Akap6,Akt3,Aldh1a2,Aldh3a1,Apc,Aqp4,Atp2a1,Calca,Calm1,Cat,Col2a1,Col3a1,Cpn1,Crnkl1,Cryaa,Crym,Csnk2b,Cyp21a1,Dbh,Ddc,Dhcr24,Dhfr,Esr2,Fert2,Gabbr1,Gpam,Gsta4,Hcn2,Hmgcs2,Kcnj10,Khk,Kras,Lox,Msi1,Mt3,Mtus1,Mup5,Myoc,Ncoa2,Nme2,Ntrk2,Nucb2,P2rx3,P2rx4,Pam,Pdgfra,Pld1,Plod2,Prkcq,Ptprn,Rapgef4,Serpina3n,Slc6a1,Th,Top2a,Ube2b,Ugt1a1,Wdr6
GO.0090407	organophosphate biosynthetic process	21	0.033	ENSRNOP00000003611,ENSRNOP00000016669,ENSRNOP00000017967,ENSRNOP00000018259,ENSRNOP00000018532,ENSRNOP00000021802,ENSRNOP00000022126,ENSRNOP00000024213,ENSRNOP00000024933,ENSRNOP00000025248,ENSRNOP00000028609,ENSRNOP00000032597,ENSRNOP00000034466,ENSRNOP00000038045,ENSRNOP00000040361,ENSRNOP00000044253,ENSRNOP00000046508,ENSRNOP00000050050,ENSRNOP00000053157,ENSRNOP00000062785,ENSRNOP00000066044	Acsl5,Agpat4,Ampd1,Ampd3,Cept1,Ckmt1b,Dhfr,Far1,G6pd,Gpam,Gucy1a2,Gucy1b3,Nme2,Npr2,Pcyt1b,Pgap1,Phka1,Pip5k1a,Pla2g16,Pld1,Uxs1
GO.0048666	neuron development	26	0.0332	ENSRNOP00000002452,ENSRNOP00000004386,ENSRNOP00000005067,ENSRNOP00000006459,ENSRNOP00000008285,ENSRNOP00000008312,ENSRNOP00000008677,ENSRNOP00000008759,ENSRNOP00000016036,ENSRNOP00000016506,ENSRNOP00000018697,ENSRNOP00000019672,ENSRNOP00000020411,ENSRNOP00000020853,ENSRNOP00000023667,ENSRNOP00000024261,ENSRNOP00000027682,ENSRNOP00000027691,ENSRNOP00000028200,ENSRNOP00000033679,ENSRNOP00000033763,…	Alg10,Apc,Arhgef28,Brsk1,Chrnb2,Dgkg,Dlg4,Fez1,Gfra1,Ispd,Kalrn,Lgi1,Lifr,Myoc,Nptx1,Ntrk2,Pak3,Prmt3,RGD1311558,Sema5a,Sept2,Slc4a7,Spast,Stmn3,Th,Tmem106b
GO.0034284	response to monosaccharide	17	0.0335	ENSRNOP00000003611,ENSRNOP00000005067,ENSRNOP00000010627,ENSRNOP00000011230,ENSRNOP00000011298,ENSRNOP00000013831,ENSRNOP00000016417,ENSRNOP00000022126,ENSRNOP00000024677,ENSRNOP00000025902,ENSRNOP00000026122,ENSRNOP00000026654,ENSRNOP00000027682,ENSRNOP00000027753,ENSRNOP00000046296,ENSRNOP00000050050,ENSRNOP00000063720	Ace,Acsl5,Aqp4,Cat,Gas6,Gpam,Hmgcs2,Khk,Nme2,Nptx1,Nucb2,Prkcb,Prkcq,Ptprn,Raf1,Slc2a3,Th
GO.0035556	intracellular signal transduction	44	0.0335	ENSRNOP00000001123,ENSRNOP00000002072,ENSRNOP00000002452,ENSRNOP00000002867,ENSRNOP00000003077,ENSRNOP00000004032,ENSRNOP00000006459,ENSRNOP00000009344,ENSRNOP00000009402,ENSRNOP00000010366,ENSRNOP00000010630,ENSRNOP00000012588,ENSRNOP00000013831,ENSRNOP00000014153,ENSRNOP00000016020,ENSRNOP00000016361,ENSRNOP00000016417,ENSRNOP00000021758,ENSRNOP00000021802,ENSRNOP00000024677,ENSRNOP00000025248,…	Ampd1,Arhgef28,Bag6,Brsk1,Calm1,Camk4,Casq1,Csnk2b,Dgkg,Dhcr24,Fert2,Gab2,Gas6,Gucy1a2,Gucy1b3,Igfbp4,Itpkb,Kalrn,Kras,Map4k3,Mapk12,Mknk1,Mt3,Npr2,Pak3,Pdgfra,Pdk1,Plcb4,Plce1,Pld1,Ppp1r1a,Prkcb,Prkcq,Psen2,Ptprn,Rab1b,Rabl5,Raf1,Rapgef4,Rem2,Rheb,Taok2,Tgfbr3,Wasf1
GO.0050794	regulation of cellular process	169	0.0346	ENSRNOP00000000274,ENSRNOP00000001102,ENSRNOP00000001234,ENSRNOP00000001307,ENSRNOP00000001349,ENSRNOP00000001659,ENSRNOP00000001752,ENSRNOP00000001866,ENSRNOP00000001996,ENSRNOP00000002072,ENSRNOP00000002435,ENSRNOP00000002867,ENSRNOP00000003077,ENSRNOP00000003182,ENSRNOP00000003369,ENSRNOP00000003527,ENSRNOP00000003611,ENSRNOP00000003859,ENSRNOP00000003895,ENSRNOP00000004032,ENSRNOP00000004386,…	A1i3,Ace,Ace2,Acsl5,Akap6,Akr1e2,Aldh1a2,Aldh3a1,Aqp4,Arhgef28,Bcan,Bre,Brsk1,Bud31,C4a,Cabin1,Calca,Calm1,Casq1,Cd4,Cd48,Cfdp1,Clcn2,Clcn3,Clcn5,Clcn7,Clic5,Cryaa,Csnk1g3,Cth,Cxadr,Cycs,Ddr1,Dhcr24,Dlg4,Dpp10,Dpp6,Ermn,Esr2,Fa2h,Fez1,Fndc1,Fxyd6,Gab2,Gabbr1,Gda,Gkap1,Gpam,Gpr116,Gtf2a1,Gucy1a2,Gucy1b3,Hcn2,Hist1h1d,Hk2,Hopx,Hspa1a,Hspa1l,Ift46,Ighmbp2,Itm2c,Itpkb,Kalrn,Kcnb2,Kng1,Kpna5,LOC299282…
GO.0048858	cell projection morphogenesis	21	0.0351	ENSRNOP00000001349,ENSRNOP00000005067,ENSRNOP00000005574,ENSRNOP00000006459,ENSRNOP00000008285,ENSRNOP00000008312,ENSRNOP00000008677,ENSRNOP00000008839,ENSRNOP00000016036,ENSRNOP00000019011,ENSRNOP00000020411,ENSRNOP00000020853,ENSRNOP00000024261,ENSRNOP00000028200,ENSRNOP00000033679,ENSRNOP00000033763,ENSRNOP00000039072,ENSRNOP00000059045,ENSRNOP00000059196,ENSRNOP00000061843,ENSRNOP00000064342	Arhgef28,Brsk1,Chrnb2,Dlg4,Fez1,Ift46,Ispd,Kalrn,Lgi1,Lifr,Ndel1,Nptx1,Pak3,Prmt3,RGD1311558,Sept2,Sept7,Spast,Tctn2,Tmem106b,Wasf1
GO.0016310	phosphorylation	37	0.0374	ENSRNOP00000001102,ENSRNOP00000001996,ENSRNOP00000002072,ENSRNOP00000002452,ENSRNOP00000002867,ENSRNOP00000003077,ENSRNOP00000003611,ENSRNOP00000004032,ENSRNOP00000006459,ENSRNOP00000008813,ENSRNOP00000010366,ENSRNOP00000013831,ENSRNOP00000014058,ENSRNOP00000015687,ENSRNOP00000016417,ENSRNOP00000019106,ENSRNOP00000021802,ENSRNOP00000022792,ENSRNOP00000022988,ENSRNOP00000024677,ENSRNOP00000025669,…	Akt3,Brsk1,Camk4,Ckmt1b,Coq7,Csnk1g3,Cycs,Dak,Ddr1,Dgkg,Dlg4,Gas6,Glyctk,Grk5,Hk2,Itpkb,Kalrn,Khk,Limk1,Map4k3,Mknk1,Mt3,Mup5,Nme2,Npr2,Ntrk2,Pak3,Pdgfra,Pdk1,Phka1,Pip5k1a,Prkcb,Prkcq,Raf1,Taok2,Tgfbr3,Xylb
GO.1903825	organic acid transmembrane transport	11	0.0374	ENSRNOP00000001234,ENSRNOP00000003977,ENSRNOP00000004206,ENSRNOP00000007604,ENSRNOP00000009705,ENSRNOP00000016440,ENSRNOP00000016755,ENSRNOP00000019618,ENSRNOP00000021524,ENSRNOP00000025784,ENSRNOP00000054347	Abcc3,Mpc2,Pex3,Sfxn5,Slc1a2,Slc36a1,Slc36a2,Slc6a1,Slc7a1,Slc7a5,Slc7a8
GO.0015711	organic anion transport	18	0.0417	ENSRNOP00000001234,ENSRNOP00000002316,ENSRNOP00000003977,ENSRNOP00000004206,ENSRNOP00000007604,ENSRNOP00000008759,ENSRNOP00000009705,ENSRNOP00000011298,ENSRNOP00000016440,ENSRNOP00000016755,ENSRNOP00000019618,ENSRNOP00000021524,ENSRNOP00000022126,ENSRNOP00000025784,ENSRNOP00000027615,ENSRNOP00000043825,ENSRNOP00000054347,ENSRNOP00000060874	Abcc3,Abcc5,Acsl5,Mpc2,Pex3,Scarb1,Sfxn5,Slc1a2,Slc25a42,Slc2a3,Slc36a1,Slc36a2,Slc4a7,Slc4a8,Slc6a1,Slc7a1,Slc7a5,Slc7a8
GO.0003333	amino acid transmembrane transport	8	0.0419	ENSRNOP00000001234,ENSRNOP00000007604,ENSRNOP00000009705,ENSRNOP00000016440,ENSRNOP00000016755,ENSRNOP00000019618,ENSRNOP00000021524,ENSRNOP00000025784	Pex3,Slc1a2,Slc36a1,Slc36a2,Slc6a1,Slc7a1,Slc7a5,Slc7a8
GO.0034220	ion transmembrane transport	39	0.0427	ENSRNOP00000001234,ENSRNOP00000001545,ENSRNOP00000001752,ENSRNOP00000001866,ENSRNOP00000002316,ENSRNOP00000003895,ENSRNOP00000003977,ENSRNOP00000004206,ENSRNOP00000007604,ENSRNOP00000008759,ENSRNOP00000010146,ENSRNOP00000010418,ENSRNOP00000011298,ENSRNOP00000011837,ENSRNOP00000014407,ENSRNOP00000016440,ENSRNOP00000016755,ENSRNOP00000017490,ENSRNOP00000021434,ENSRNOP00000021524,ENSRNOP00000022032,…	Abcc3,Abcc5,Aqp4,Atp2a1,Atp2a3,Cacnb3,Chrnb2,Clcn2,Clcn3,Clcn5,Clcn7,Clic5,Cnnm4,Cox4i2,Cox6a1,Cox6c,Fxyd6,Gas6,Hcn2,Kcnb2,Kcnj10,Mpc2,P2rx3,P2rx4,Pex3,Rhd,Scn10a,Scn9a,Sfxn5,Slc1a2,Slc25a42,Slc2a3,Slc36a1,Slc36a2,Slc4a7,Slc4a8,Slc7a1,Slc7a5,Tpcn1
GO.0048812	neuron projection morphogenesis	16	0.0444	ENSRNOP00000005067,ENSRNOP00000005574,ENSRNOP00000006459,ENSRNOP00000008285,ENSRNOP00000008312,ENSRNOP00000008677,ENSRNOP00000016036,ENSRNOP00000020411,ENSRNOP00000020853,ENSRNOP00000028200,ENSRNOP00000033679,ENSRNOP00000033763,ENSRNOP00000039072,ENSRNOP00000059045,ENSRNOP00000059196,ENSRNOP00000061843	Arhgef28,Brsk1,Chrnb2,Dlg4,Fez1,Ispd,Kalrn,Lgi1,Lifr,Ndel1,Nptx1,Pak3,Prmt3,RGD1311558,Spast,Tmem106b
GO.0006612	protein targeting to membrane	6	0.0448	ENSRNOP00000021048,ENSRNOP00000021524,ENSRNOP00000024677,ENSRNOP00000025219,ENSRNOP00000028609,ENSRNOP00000050431	Gas6,Kcnb2,Myl12a,Pex3,Pip5k1a,Zfand2b
GO.0007409	axonogenesis	12	0.0473	ENSRNOP00000005067,ENSRNOP00000005574,ENSRNOP00000006459,ENSRNOP00000008285,ENSRNOP00000008312,ENSRNOP00000020411,ENSRNOP00000028200,ENSRNOP00000033679,ENSRNOP00000033763,ENSRNOP00000039072,ENSRNOP00000059196,ENSRNOP00000061843	Arhgef28,Brsk1,Chrnb2,Fez1,Ispd,Kalrn,Lgi1,Ndel1,Nptx1,Pak3,RGD1311558,Spast
GO.0065009	regulation of molecular function	66	0.0473	ENSRNOP00000001123,ENSRNOP00000001659,ENSRNOP00000002867,ENSRNOP00000003077,ENSRNOP00000003369,ENSRNOP00000003859,ENSRNOP00000005574,ENSRNOP00000006459,ENSRNOP00000006562,ENSRNOP00000007258,ENSRNOP00000009402,ENSRNOP00000009467,ENSRNOP00000010366,ENSRNOP00000010630,ENSRNOP00000010679,ENSRNOP00000010891,ENSRNOP00000011230,ENSRNOP00000012588,ENSRNOP00000013175,ENSRNOP00000013831,ENSRNOP00000013896,…	A1i3,Akap6,Ampd1,Apc,Arhgef28,C4a,Cabin1,Cacnb3,Calca,Calm1,Cat,Cd4,Crtc1,Cryaa,Csnk2b,Cth,Cycs,Dhcr24,Dlg4,Esr2,Fert2,Fxyd6,Gabbr1,Gas6,Hopx,Hspa1a,Kalrn,Kng1,Kras,LOC299282,Map1lc3b,Map4k3,Mt3,Mug1,Ndel1,Ntrk2,Pak3,Pdgfra,Pip5k1a,Pla2g6,Plce1,Ppm1e,Ppp1r14a,Ppp1r1a,Prkcb,Prkcq,Ptgis,Pzp,Rab3ip,Rabep2,Raf1,Rapgef4,Scarb1,Scg5,Sept2,Serpina3k,Serpina3m,Serpina3n,Serpinb1a,Serpini1,Srcin1,Stmn3,Ta…
